# Supplementary material for: Albumin tailoring fluorescence and photothermal conversion effect of near-infrared-II fluorophore with aggregation-induced emission characteristics
Source: Nat Commun. 2019 May 17;10:2206. doi: 10.1038/s41467-019-10056-9 (PMC6525245; doi:10.1038/s41467-019-10056-9)
Supplement: Supplementary file 5 — Source Data [file 41467_2019_10056_MOESM5_ESM.xlsx]

## Sheet: Figure 1c
Figure 1c
	Wavelength (nm)	Fluorescence intensity (a.u.) of BPBBT in hexane	Fluorescence intensity (a.u.) of BPBBT in toluene	Fluorescence intensity (a.u.) of BPBBT in chloroform	Fluorescence intensity (a.u.) of BPBBT in THF	Fluorescence intensity (a.u.) of BPBBT in DMF
	890	1.41266	0.26825	0.022888	0.239258	0.011902
	891	1.44531	0.27771	0.022278	0.206604	0.010986
	892	1.47522	0.287781	0.022888	0.179443	0.013428
	893	1.50818	0.297241	0.023193	0.157471	0.013428
	894	1.53839	0.307007	0.023499	0.138245	0.012512
	895	1.56921	0.318298	0.024719	0.125122	0.013123
	896	1.59912	0.329895	0.024414	0.115662	0.012817
	897	1.62872	0.338745	0.02594	0.108337	0.010986
	898	1.66168	0.351563	0.02594	0.100098	0.010681
	899	1.69128	0.362549	0.027161	0.094604	0.010681
	900	1.71845	0.371704	0.028381	0.090332	0.012512
	901	1.74683	0.38269	0.028687	0.08667	0.012817
	902	1.77521	0.393372	0.027466	0.084229	0.013123
	903	1.80176	0.406494	0.028076	0.082397	0.013733
	904	1.82831	0.41748	0.027466	0.082703	0.012817
	905	1.85516	0.428162	0.028076	0.080872	0.011902
	906	1.88171	0.440063	0.029907	0.078735	0.010376
	907	1.90857	0.452576	0.031738	0.076904	0.011597
	908	1.93512	0.465088	0.03418	0.075684	0.011597
	909	1.96289	0.477905	0.034485	0.076599	0.009766
	910	1.99097	0.488281	0.036316	0.078125	0.008545
	911	2.01691	0.500488	0.036011	0.077209	0.009766
	912	2.04132	0.511475	0.035706	0.079346	0.009766
	913	2.06451	0.521545	0.036316	0.07843	0.009766
	914	2.08588	0.536804	0.037231	0.079651	0.00885
	915	2.11243	0.549316	0.036926	0.079346	0.009766
	916	2.1344	0.562439	0.038757	0.078735	0.010071
	917	2.15668	0.575867	0.038757	0.079956	0.00885
	918	2.17957	0.588684	0.040588	0.079041	0.010071
	919	2.20337	0.602722	0.04303	0.080566	0.010681
	920	2.22443	0.61676	0.042725	0.081177	0.012817
	921	2.24548	0.632019	0.044861	0.082397	0.011292
	922	2.26502	0.647278	0.046997	0.082092	0.012817
	923	2.28699	0.661926	0.046692	0.080261	0.013123
	924	2.30713	0.676575	0.045166	0.078125	0.013428
	925	2.32513	0.692749	0.047302	0.078125	0.012207
	926	2.34283	0.708923	0.050354	0.079041	0.013428
	927	2.35901	0.723572	0.050354	0.079346	0.014038
	928	2.3761	0.737	0.052185	0.078735	0.011292
	929	2.39075	0.753784	0.052185	0.078125	0.012512
	930	2.40478	0.769653	0.053406	0.077209	0.012512
	931	2.42157	0.786133	0.054626	0.079651	0.013123
	932	2.43622	0.800781	0.055237	0.081787	0.012512
	933	2.45239	0.81543	0.056763	0.079956	0.014648
	934	2.46796	0.828857	0.054016	0.081482	0.014954
	935	2.47864	0.844727	0.055237	0.081482	0.014343
	936	2.48993	0.861511	0.056763	0.083923	0.013733
	937	2.50214	0.874939	0.059509	0.083008	0.014648
	938	2.51373	0.891724	0.059509	0.083923	0.014038
	939	2.52228	0.907288	0.06134	0.083618	0.013733
	940	2.53021	0.923767	0.063477	0.083923	0.013428
	941	2.53876	0.940247	0.066528	0.08667	0.012817
	942	2.54578	0.953064	0.069275	0.086975	0.013123
	943	2.55127	0.969543	0.067139	0.08606	0.012817
	944	2.55829	0.984802	0.068359	0.085754	0.010071
	945	2.56622	0.99762	0.070496	0.08728	0.013123
	946	2.56958	1.01044	0.072327	0.086975	0.014038
	947	2.5766	1.02387	0.073242	0.08667	0.014648
	948	2.58026	1.03699	0.074463	0.086975	0.015259
	949	2.58514	1.04797	0.075989	0.088501	0.015259
	950	2.5882	1.05926	0.076294	0.091858	0.014038
	951	2.58881	1.07147	0.078125	0.093994	0.014343
	952	2.58972	1.08429	0.078125	0.093994	0.012817
	953	2.59094	1.09619	0.079346	0.09491	0.013733
	954	2.59399	1.11176	0.081787	0.095215	0.014038
	955	2.5946	1.12274	0.081482	0.09613	0.011597
	956	2.5943	1.13495	0.082703	0.095825	0.014038
	957	2.59216	1.14502	0.084229	0.096741	0.014954
	958	2.59186	1.15387	0.085144	0.100098	0.014343
	959	2.58942	1.1615	0.08667	0.101929	0.014648
	960	2.59064	1.17157	0.089417	0.102539	0.013733
	961	2.59033	1.18103	0.088196	0.10376	0.013123
	962	2.58789	1.18866	0.08728	0.106506	0.012817
	963	2.58392	1.19659	0.089111	0.107117	0.014954
	964	2.58057	1.20209	0.090942	0.108948	0.013428
	965	2.5769	1.20758	0.092773	0.110779	0.015259
	966	2.57538	1.21551	0.095215	0.111084	0.015564
	967	2.57233	1.22314	0.095825	0.113525	0.015259
	968	2.5705	1.22803	0.098572	0.115051	0.013428
	969	2.56744	1.23505	0.097961	0.116577	0.013733
	970	2.56683	1.24023	0.099487	0.119324	0.012512
	971	2.56622	1.24237	0.101318	0.120239	0.010376
	972	2.56714	1.24603	0.100403	0.12146	0.011292
	973	2.56805	1.25	0.102234	0.122681	0.010071
	974	2.56775	1.25397	0.100708	0.125732	0.010986
	975	2.56653	1.25977	0.100098	0.128174	0.010986
	976	2.56103	1.26221	0.101624	0.129089	0.010071
	977	2.55615	1.26373	0.102844	0.128784	0.011902
	978	2.55127	1.26831	0.10376	0.128784	0.014343
	979	2.5473	1.27045	0.10498	0.13031	0.014954
	980	2.54211	1.27441	0.105896	0.133057	0.014343
	981	2.54028	1.27777	0.108643	0.133057	0.013428
	982	2.53906	1.28265	0.109558	0.133667	0.013123
	983	2.53632	1.28815	0.110168	0.134277	0.014343
	984	2.53296	1.29303	0.112	0.134583	0.015564
	985	2.52838	1.29669	0.113831	0.137024	0.014038
	986	2.52624	1.30188	0.115967	0.138855	0.012817
	987	2.52289	1.31165	0.117188	0.140686	0.013428
	988	2.52075	1.31531	0.117188	0.141907	0.012817
	989	2.51526	1.32355	0.116882	0.144043	0.014038
	990	2.51251	1.33331	0.117493	0.144348	0.014648
	991	2.50977	1.34186	0.118103	0.144653	0.015259
	992	2.50763	1.3501	0.118713	0.144653	0.014343
	993	2.50336	1.35925	0.121765	0.146179	0.014648
	994	2.50122	1.36932	0.125427	0.148315	0.015259
	995	2.49939	1.37909	0.125427	0.147705	0.015259
	996	2.49542	1.3913	0.128174	0.14801	0.016785
	997	2.4939	1.40411	0.131226	0.147705	0.016479
	998	2.49115	1.41632	0.133972	0.14801	0.014954
	999	2.4881	1.43066	0.135193	0.149231	0.016174
	1000	2.48474	1.44501	0.13855	0.150452	0.0177
	1001	2.48016	1.45935	0.141602	0.150757	0.014038
	1002	2.47803	1.47217	0.145874	0.150757	0.013733
	1003	2.47589	1.48621	0.147095	0.150757	0.014648
	1004	2.47559	1.50421	0.148621	0.151367	0.016785
	1005	2.47162	1.51428	0.14801	0.152893	0.016785
	1006	2.46918	1.52649	0.151367	0.151062	0.014038
	1007	2.46826	1.54053	0.151978	0.151062	0.015259
	1008	2.46521	1.55334	0.154114	0.150757	0.014038
	1009	2.46307	1.56311	0.156555	0.151062	0.016174
	1010	2.45941	1.57318	0.159302	0.153198	0.016174
	1011	2.45544	1.58417	0.158691	0.153198	0.017395
	1012	2.45178	1.59576	0.162964	0.152893	0.0177
	1013	2.44873	1.60431	0.163879	0.151367	0.017395
	1014	2.44568	1.61316	0.164795	0.151978	0.016174
	1015	2.44232	1.62262	0.166321	0.152283	0.0177
	1016	2.43744	1.63086	0.167236	0.151978	0.019226
	1017	2.43042	1.63818	0.168762	0.152283	0.018616
	1018	2.42188	1.64337	0.170593	0.151978	0.018616
	1019	2.41669	1.65009	0.172424	0.151367	0.018005
	1020	2.41119	1.65466	0.175171	0.150146	0.018005
	1021	2.40631	1.66016	0.177307	0.151062	0.018311
	1022	2.40051	1.66321	0.179443	0.153198	0.019531
	1023	2.39502	1.66748	0.179138	0.152283	0.018005
	1024	2.38739	1.67114	0.181274	0.151672	0.0177
	1025	2.37701	1.67328	0.183411	0.150146	0.018311
	1026	2.36816	1.67572	0.185242	0.149841	0.018616
	1027	2.35931	1.67755	0.187378	0.149536	0.018005
	1028	2.35016	1.67847	0.188599	0.150757	0.018005
	1029	2.341	1.67908	0.189209	0.151367	0.015869
	1030	2.33185	1.67908	0.189209	0.152893	0.014648
	1031	2.32025	1.67755	0.188904	0.155334	0.016174
	1032	2.30896	1.67786	0.190125	0.154114	0.01709
	1033	2.29858	1.67847	0.191956	0.151672	0.014954
	1034	2.28729	1.67816	0.192566	0.150757	0.015564
	1035	2.27661	1.67786	0.191956	0.149536	0.015869
	1036	2.26379	1.67481	0.195007	0.148926	0.017395
	1037	2.25189	1.67206	0.197449	0.147095	0.016785
	1038	2.23908	1.66809	0.197449	0.147705	0.016174
	1039	2.22717	1.66473	0.198975	0.147705	0.015259
	1040	2.21283	1.66138	0.2005	0.145264	0.016479
	1041	2.19604	1.65802	0.200195	0.145569	0.015564
	1042	2.1817	1.65558	0.200806	0.1474	0.014954
	1043	2.16797	1.65222	0.202637	0.148926	0.01709
	1044	2.15607	1.6507	0.205688	0.149536	0.016785
	1045	2.14111	1.64764	0.207214	0.148926	0.015564
	1046	2.12616	1.64246	0.209045	0.149536	0.016479
	1047	2.11121	1.63666	0.209961	0.150452	0.016479
	1048	2.09808	1.63025	0.211487	0.151062	0.014343
	1049	2.08221	1.62842	0.210571	0.151672	0.012512
	1050	2.06604	1.62231	0.210876	0.151062	0.013428
	1051	2.0517	1.61591	0.212097	0.150757	0.015869
	1052	2.03857	1.61011	0.211792	0.151367	0.016785
	1053	2.02515	1.60278	0.212402	0.151672	0.014343
	1054	2.00806	1.59882	0.212708	0.152588	0.014954
	1055	1.99402	1.59149	0.212402	0.153198	0.015564
	1056	1.97846	1.58508	0.213013	0.151367	0.015564
	1057	1.96381	1.57837	0.212402	0.150757	0.016174
	1058	1.95038	1.57196	0.213623	0.152283	0.01709
	1059	1.93481	1.56464	0.213928	0.153809	0.016785
	1060	1.92261	1.55762	0.213928	0.151062	0.017395
	1061	1.90521	1.54999	0.215149	0.151367	0.016174
	1062	1.88995	1.54449	0.213928	0.153198	0.015259
	1063	1.87073	1.53564	0.215454	0.151978	0.016174
	1064	1.85883	1.52954	0.215149	0.151672	0.015869
	1065	1.84326	1.52039	0.215149	0.152893	0.015564
	1066	1.82709	1.51337	0.214844	0.150146	0.015869
	1067	1.80969	1.50574	0.213623	0.150452	0.01709
	1068	1.79718	1.49841	0.21637	0.151367	0.016785
	1069	1.78436	1.48743	0.215454	0.151062	0.014954
	1070	1.76666	1.47858	0.218811	0.148926	0.014343
	1071	1.75293	1.46973	0.21698	0.148926	0.017395
	1072	1.73737	1.46149	0.217285	0.150757	0.0177
	1073	1.72455	1.45508	0.217285	0.150146	0.016785
	1074	1.70898	1.44867	0.218506	0.149231	0.015869
	1075	1.69403	1.44196	0.21759	0.151367	0.015564
	1076	1.67755	1.43616	0.21637	0.151978	0.014954
	1077	1.66107	1.42609	0.21637	0.152283	0.015869
	1078	1.6452	1.41724	0.214233	0.153809	0.018311
	1079	1.62781	1.4093	0.214233	0.155334	0.019836
	1080	1.61438	1.40076	0.214233	0.155334	0.019226
	1081	1.59943	1.39099	0.213928	0.154724	0.019531
	1082	1.58295	1.38275	0.211792	0.157776	0.020752
	1083	1.56769	1.3736	0.212097	0.157471	0.019226
	1084	1.55182	1.36505	0.212708	0.155334	0.0177
	1085	1.53534	1.35712	0.215454	0.153809	0.0177
	1086	1.52191	1.35071	0.213928	0.154419	0.015564
	1087	1.50787	1.34277	0.212402	0.153809	0.016479
	1088	1.49414	1.33514	0.211792	0.153503	0.016785
	1089	1.48102	1.32446	0.211792	0.151978	0.018616
	1090	1.46851	1.31531	0.211182	0.151672	0.018921
	1091	1.45386	1.30646	0.211182	0.152283	0.018616
	1092	1.44074	1.29608	0.211487	0.153503	0.020447
	1093	1.42456	1.28754	0.211182	0.152283	0.021973
	1094	1.41022	1.27808	0.210571	0.153503	0.021973
	1095	1.39496	1.26923	0.208435	0.155029	0.018921
	1096	1.38031	1.25885	0.206604	0.15564	0.020752
	1097	1.36658	1.24573	0.205994	0.155945	0.019531
	1098	1.35346	1.23566	0.20874	0.152893	0.019226
	1099	1.3385	1.22681	0.207214	0.154724	0.019836
	1100	1.32599	1.21765	0.20752	0.152893	0.019226
	1101	1.31348	1.20697	0.20752	0.152588	0.020142
	1102	1.29913	1.19751	0.209656	0.151367	0.020447
	1103	1.28571	1.18866	0.209045	0.150757	0.020142
	1104	1.27136	1.18042	0.208435	0.150146	0.021362
	1105	1.26007	1.16852	0.207214	0.150452	0.021362
	1106	1.24512	1.15875	0.204773	0.150146	0.019531
	1107	1.23169	1.14685	0.204163	0.151367	0.020142
	1108	1.21765	1.13892	0.205078	0.152283	0.018311
	1109	1.20178	1.12885	0.205994	0.152588	0.018921
	1110	1.18958	1.11969	0.202942	0.152283	0.019836
	1111	1.1734	1.10901	0.202637	0.151367	0.019531
	1112	1.16089	1.09833	0.203552	0.149536	0.018311
	1113	1.14838	1.08917	0.200806	0.148621	0.019531
	1114	1.13525	1.07696	0.201416	0.147095	0.020142
	1115	1.12274	1.06598	0.19989	0.145264	0.020447
	1116	1.10962	1.05499	0.196838	0.145569	0.019836
	1117	1.09589	1.04401	0.196838	0.145264	0.019836
	1118	1.08215	1.03149	0.196838	0.144653	0.019226
	1119	1.06781	1.01685	0.195618	0.144043	0.018005
	1120	1.05743	1.00555	0.194702	0.143127	0.018616
	1121	1.0437	0.991821	0.195007	0.144043	0.0177
	1122	1.02997	0.976257	0.195313	0.141907	0.017395
	1123	1.01807	0.96283	0.190125	0.141296	0.018311
	1124	1.00464	0.950012	0.189514	0.141296	0.019226
	1125	0.990295	0.9375	0.186157	0.139771	0.018616
	1126	0.978699	0.922852	0.187378	0.138245	0.019226
	1127	0.968323	0.904541	0.185242	0.136108	0.020752
	1128	0.955505	0.888977	0.185242	0.135498	0.020447
	1129	0.943909	0.871277	0.183411	0.136414	0.019531
	1130	0.932617	0.855408	0.184937	0.136719	0.020752
	1131	0.922241	0.838013	0.183716	0.133667	0.020142
	1132	0.908508	0.820618	0.183105	0.13092	0.018005
	1133	0.896912	0.802918	0.18219	0.129395	0.0177
	1134	0.885315	0.786743	0.178833	0.130005	0.018005
	1135	0.874634	0.765686	0.177002	0.13031	0.019226
	1136	0.862732	0.744019	0.177612	0.127869	0.018005
	1137	0.851135	0.723877	0.176697	0.125732	0.018311
	1138	0.838013	0.70282	0.175781	0.125427	0.0177
	1139	0.827331	0.682983	0.17395	0.125732	0.016174
	1140	0.817261	0.664673	0.175171	0.124817	0.016479
	1141	0.806885	0.647888	0.172729	0.125122	0.014648
	1142	0.795288	0.626831	0.169983	0.123291	0.014038
	1143	0.782776	0.610046	0.166321	0.122375	0.014038
	1144	0.7724	0.593872	0.162964	0.119324	0.015564
	1145	0.761414	0.578918	0.161438	0.119019	0.014954
	1146	0.752564	0.562744	0.158691	0.119324	0.014954
	1147	0.741577	0.548096	0.157166	0.117493	0.015259
	1148	0.731506	0.536499	0.155334	0.116882	0.014954
	1149	0.721436	0.524597	0.152893	0.117188	0.015564
	1150	0.710144	0.513001	0.148621	0.116577	0.014343
	1151	0.700684	0.504761	0.146179	0.115051	0.012817
	1152	0.692749	0.495911	0.144043	0.11322	0.014038
	1153	0.680847	0.487061	0.144348	0.11322	0.012207
	1154	0.670776	0.482483	0.142822	0.112915	0.014954
	1155	0.659485	0.477295	0.142212	0.111694	0.015869
	1156	0.647888	0.473022	0.139465	0.111694	0.014038
	1157	0.636597	0.471497	0.138245	0.109558	0.014343
	1158	0.628662	0.467529	0.137024	0.108948	0.014648
	1159	0.617981	0.467224	0.135498	0.108643	0.014343
	1160	0.610046	0.467224	0.134583	0.108032	0.011292
	1161	0.602112	0.46875	0.131226	0.107422	0.010986
	1162	0.593567	0.46936	0.13031	0.105591	0.010681
	1163	0.588074	0.471802	0.130005	0.10498	0.010376
	1164	0.580139	0.474243	0.13031	0.10498	0.012207
	1165	0.570984	0.47699	0.132141	0.102539	0.013123
	1166	0.563049	0.479431	0.133057	0.101624	0.011902
	1167	0.554504	0.481873	0.133057	0.102539	0.011902
	1168	0.547485	0.48584	0.133057	0.10376	0.012512
	1169	0.538635	0.487671	0.135193	0.101013	0.012512
	1170	0.532227	0.489807	0.136108	0.098267	0.014954
	1171	0.523377	0.491638	0.13916	0.099182	0.014648
	1172	0.513	0.489807	0.141296	0.097961	0.012817
	1173	0.506287	0.490417	0.140686	0.097351	0.011292
	1174	0.499268	0.490417	0.138855	0.097656	0.012817
	1175	0.492248	0.489502	0.140076	0.095825	0.012207
	1176	0.484009	0.488892	0.141602	0.09552	0.010986
	1177	0.475464	0.488281	0.143433	0.092773	0.011902
	1178	0.46936	0.486755	0.142822	0.092773	0.012207
	1179	0.462341	0.48523	0.141907	0.092773	0.010071
	1180	0.456543	0.481873	0.142822	0.091858	0.013123
	1181	0.450134	0.480042	0.141907	0.093994	0.013123
	1182	0.441284	0.47821	0.140381	0.089111	0.010071
	1183	0.433044	0.474548	0.140686	0.088806	0.010071
	1184	0.426025	0.470276	0.142212	0.088196	0.00885
	1185	0.419617	0.466614	0.143433	0.085754	0.010071
	1186	0.412598	0.460205	0.142517	0.085144	0.010681
	1187	0.405884	0.454407	0.140381	0.083923	0.011597
	1188	0.39856	0.451355	0.139465	0.083923	0.014343
	1189	0.391541	0.446472	0.137329	0.082397	0.013428
	1190	0.385437	0.440674	0.137939	0.083008	0.012512
	1191	0.379333	0.435791	0.137329	0.083008	0.013733
	1192	0.372009	0.430603	0.137024	0.082703	0.013428
	1193	0.364075	0.42511	0.136414	0.079651	0.013123
	1194	0.357971	0.418091	0.134888	0.080261	0.012512
	1195	0.350952	0.411377	0.134277	0.079956	0.010681
	1196	0.345764	0.407715	0.133057	0.080261	0.009766
	1197	0.343323	0.403137	0.131531	0.07843	0.010681
	1198	0.33844	0.397949	0.131226	0.078125	0.013733
	1199	0.332642	0.393677	0.131226	0.078735	0.015259
	1200	0.328369	0.388184	0.127563	0.077515	0.012207
	1201	0.322266	0.385132	0.129089	0.078735	0.011292
	1202	0.318909	0.380859	0.127869	0.077515	0.009155
	1203	0.31311	0.379334	0.128479	0.075073	0.007935
	1204	0.308227	0.378113	0.127869	0.075378	0.006714
	1205	0.299683	0.375061	0.124817	0.074158	0.006409
	1206	0.294495	0.374146	0.126343	0.075684	0.005493
	1207	0.291138	0.371094	0.125732	0.074768	0.006714
	1208	0.287781	0.370483	0.126038	0.072937	0.007629
	1209	0.282898	0.367432	0.124207	0.073242	0.006104
	1210	0.27771	0.364075	0.122986	0.073853	0.006714
	1211	0.271912	0.363159	0.12146	0.073547	0.007019
	1212	0.267639	0.362549	0.119629	0.073547	0.007935
	1213	0.264587	0.360413	0.119629	0.072937	0.00946
	1214	0.26001	0.358582	0.117188	0.071106	0.010986
	1215	0.256653	0.357666	0.118713	0.06958	0.00946
	1216	0.256043	0.358887	0.118408	0.071106	0.00824
	1217	0.253601	0.356751	0.116272	0.06958	0.00824
	1218	0.249939	0.354614	0.115662	0.069275	0.010071
	1219	0.245056	0.353699	0.115356	0.071106	0.012512
	1220	0.241699	0.351257	0.111694	0.070496	0.010986
	1221	0.239258	0.349426	0.110779	0.071716	0.012512
	1222	0.238037	0.348206	0.109558	0.06958	0.010986
	1223	0.235901	0.345459	0.108643	0.06897	0.012207
	1224	0.233765	0.342102	0.106201	0.06897	0.011597
	1225	0.231323	0.343323	0.10498	0.066528	0.011902
	1226	0.227661	0.341492	0.104065	0.066833	0.013428
	1227	0.225525	0.339966	0.10437	0.067444	0.013733
	1228	0.223083	0.337524	0.100098	0.066528	0.013428
	1229	0.219727	0.337219	0.100098	0.067139	0.013733
	1230	0.218811	0.335388	0.101013	0.067444	0.012512
	1231	0.218201	0.334167	0.099792	0.066223	0.010071
	1232	0.217285	0.332031	0.101318	0.066223	0.011597
	1233	0.215454	0.32898	0.099792	0.066833	0.010071
	1234	0.213623	0.325623	0.098877	0.064697	0.007019
	1235	0.213623	0.323486	0.097046	0.065613	0.00885
	1236	0.212707	0.319824	0.096741	0.065002	0.00824
	1237	0.213623	0.315857	0.098267	0.063171	0.008545
	1238	0.212707	0.311584	0.098267	0.063782	0.007324
	1239	0.210876	0.309448	0.097656	0.061646	0.007935
	1240	0.207825	0.308228	0.096741	0.063171	0.008545
	1241	0.205994	0.305176	0.097046	0.062866	0.007324
	1242	0.205994	0.299683	0.099792	0.062256	0.008545
	1243	0.205383	0.294189	0.100098	0.062561	0.00946
	1244	0.203247	0.290833	0.096436	0.062561	0.009766
	1245	0.201721	0.288086	0.096741	0.062561	0.011902
	1246	0.198975	0.283813	0.094299	0.063782	0.012817
	1247	0.198669	0.282288	0.093079	0.064697	0.014038
	1248	0.197754	0.281982	0.093384	0.065918	0.013123
	1249	0.197449	0.279541	0.093384	0.065002	0.011597
	1250	0.196228	0.275879	0.090942	0.065918	0.012207
	1251	0.196838	0.273438	0.088806	0.065613	0.011902
	1252	0.194702	0.271301	0.086975	0.066528	0.012512
	1253	0.192871	0.269775	0.08728	0.067444	0.011597
	1254	0.191345	0.26825	0.08667	0.067444	0.010986
	1255	0.189514	0.265198	0.088806	0.067139	0.011902
	1256	0.187073	0.263367	0.087585	0.063782	0.012512
	1257	0.185547	0.260925	0.087891	0.06134	0.012817
	1258	0.185242	0.26001	0.08728	0.061951	0.011597
	1259	0.184021	0.257263	0.087585	0.063171	0.009766
	1260	0.184631	0.25238	0.08667	0.062866	0.008545
	1261	0.183411	0.250549	0.086975	0.061035	0.00885
	1262	0.18219	0.247803	0.084229	0.063477	0.011597
	1263	0.180054	0.24353	0.083313	0.063477	0.010376
	1264	0.18158	0.241089	0.081177	0.064087	0.00885
	1265	0.179749	0.237732	0.080566	0.062561	0.009766
	1266	0.176086	0.235291	0.079041	0.060425	0.009766
	1267	0.174866	0.233154	0.079956	0.060425	0.009766
	1268	0.17334	0.228577	0.081482	0.058594	0.012512
	1269	0.171814	0.226746	0.079651	0.060425	0.013123
	1270	0.169678	0.226135	0.077515	0.06012	0.012207
	1271	0.168762	0.223694	0.076904	0.057983	0.014038
	1272	0.168152	0.222168	0.077515	0.058899	0.013733
	1273	0.166931	0.219727	0.076294	0.06012	0.012512
	1274	0.166626	0.218506	0.075378	0.059814	0.012817
	1275	0.163269	0.214539	0.073853	0.061035	0.010681
	1276	0.161743	0.211487	0.070801	0.059814	0.009155
	1277	0.159607	0.210266	0.070801	0.059509	0.00946
	1278	0.157166	0.209045	0.072021	0.059204	0.00824
	1279	0.155029	0.206604	0.072937	0.06012	0.00824
	1280	0.155334	0.205688	0.072327	0.059509	0.008545
	1281	0.151977	0.204468	0.071411	0.059204	0.00824
	1282	0.149841	0.202637	0.072327	0.055542	0.009766
	1283	0.149841	0.198669	0.071411	0.055542	0.00946
	1284	0.148621	0.196228	0.071716	0.054932	0.011902
	1285	0.147095	0.193176	0.07019	0.056458	0.011292
	1286	0.144653	0.19165	0.06897	0.056763	0.010071
	1287	0.144958	0.189209	0.06897	0.057373	0.011292
	1288	0.142517	0.187378	0.069275	0.055847	0.010376
	1289	0.137634	0.182495	0.067444	0.054016	0.010986
	1290	0.136108	0.181274	0.066833	0.053101	0.011597
	1291	0.136414	0.180664	0.067444	0.053406	0.012207
	1292	0.135498	0.176697	0.066528	0.05127	0.012512
	1293	0.135193	0.177307	0.066528	0.05127	0.011292
	1294	0.134582	0.175171	0.065918	0.05188	0.010376
	1295	0.132141	0.172119	0.065308	0.050964	0.010376
	1296	0.130615	0.169983	0.064392	0.051575	0.012207
	1297	0.129394	0.168457	0.064392	0.050659	0.010986
	1298	0.126038	0.166931	0.065002	0.051575	0.00946
	1299	0.124512	0.165405	0.063782	0.050659	0.007935
	1300	0.12207	0.162659	0.063782	0.049744	0.008545
	1301	0.119019	0.158691	0.061951	0.048828	0.007935
	1302	0.119019	0.156555	0.059509	0.049438	0.007019
	1303	0.117188	0.155334	0.058899	0.048523	0.007935
	1304	0.114746	0.155334	0.061035	0.046692	0.00824
	1305	0.113525	0.155334	0.061951	0.045776	0.008545
	1306	0.112	0.154114	0.059814	0.043945	0.007935
	1307	0.112305	0.153198	0.058594	0.042114	0.008545
	1308	0.111389	0.151062	0.058594	0.04303	0.009766
	1309	0.111084	0.151672	0.058289	0.044556	0.009766
	1310	0.108643	0.148621	0.058594	0.045776	0.008545
	1311	0.108337	0.144959	0.058594	0.043335	0.00946
	1312	0.106506	0.144653	0.058594	0.043335	0.009766
	1313	0.104981	0.142517	0.057373	0.044556	0.00824
	1314	0.104065	0.141296	0.055847	0.043945	0.008545
	1315	0.102844	0.140686	0.053711	0.043335	0.010376
	1316	0.101318	0.13916	0.053711	0.041504	0.011597
	1317	0.0997925	0.137024	0.054016	0.04303	0.012512
	1318	0.0985718	0.137634	0.054626	0.043335	0.012512
	1319	0.0967407	0.134888	0.053711	0.041809	0.012207
	1320	0.0952148	0.131836	0.052795	0.039673	0.012817
	1321	0.0964355	0.128174	0.052795	0.039063	0.012512
	1322	0.0946045	0.124512	0.05188	0.038757	0.012817
	1323	0.0933838	0.124207	0.053101	0.038147	0.011902
	1324	0.0939941	0.124207	0.053101	0.038147	0.010071
	1325	0.0918579	0.122986	0.053406	0.038452	0.010071
	1326	0.0909424	0.12146	0.054016	0.037842	0.007324
	1327	0.0912476	0.121155	0.053101	0.038147	0.008545
	1328	0.0918579	0.119629	0.053711	0.038147	0.00885
	1329	0.0875854	0.118103	0.052185	0.037537	0.009155
	1330	0.0845337	0.119019	0.053406	0.037537	0.00885
	1331	0.0860596	0.114136	0.052795	0.037231	0.011902
	1332	0.0869751	0.114441	0.051575	0.038147	0.012512
	1333	0.085144	0.11322	0.049133	0.039063	0.012817
	1334	0.0839233	0.113831	0.048828	0.036011	0.012512
	1335	0.0830078	0.114136	0.050659	0.03418	0.014343
	1336	0.0790405	0.111084	0.050964	0.033264	0.015564
	1337	0.0784302	0.106812	0.050049	0.032654	0.015259
	1338	0.0775147	0.10498	0.050964	0.032654	0.013123
	1339	0.0784302	0.103149	0.047607	0.033875	0.013733
	1340	0.0762939	0.103455	0.043945	0.032349	0.014954
	1341	0.0735474	0.103149	0.04364	0.033264	0.015564
	1342	0.0741577	0.102234	0.04425	0.034485	0.014954
	1343	0.0714111	0.101013	0.04364	0.03418	0.013428
	1344	0.0704956	0.100098	0.04425	0.033569	0.012207
	1345	0.0698852	0.098572	0.045471	0.032959	0.009155
	1346	0.0698852	0.097351	0.04364	0.034485	0.010376
	1347	0.0689697	0.09491	0.042419	0.033875	0.010681
	1348	0.067749	0.093384	0.04364	0.034485	0.011902
	1349	0.0646973	0.092163	0.041809	0.03418	0.00885
	1350	0.0637817	0.090942	0.039368	0.036011	0.007935
	1351	0.0656128	0.090027	0.039368	0.036011	0.007324
	1352	0.0656128	0.088501	0.041199	0.034485	0.009155
	1353	0.0650024	0.086975	0.041504	0.03418	0.008545
	1354	0.0650024	0.085144	0.041809	0.032959	0.00824
	1355	0.0634766	0.083923	0.041199	0.032959	0.00824
	1356	0.062561	0.081787	0.041504	0.031738	0.007935
	1357	0.0622559	0.081177	0.041199	0.031128	0.007629
	1358	0.0601196	0.078735	0.041504	0.031128	0.007629
	1359	0.0601196	0.078735	0.041199	0.030518	0.006104
	1360	0.0604248	0.079041	0.039063	0.029907	0.005798
	1361	0.0579834	0.07782	0.039368	0.030823	0.004578
	1362	0.0567627	0.075989	0.040283	0.030823	0.003967
	1363	0.0546265	0.074158	0.038147	0.031128	0.004578
	1364	0.0531006	0.074768	0.037537	0.030823	0.006104
	1365	0.0546265	0.074463	0.036621	0.030212	0.006714
	1366	0.0537109	0.073242	0.03479	0.028687	0.007935
	1367	0.0512695	0.071716	0.034485	0.030518	0.009155
	1368	0.050354	0.070496	0.035095	0.028076	0.009155
	1369	0.0500488	0.069885	0.03479	0.029297	0.010376
	1370	0.0469971	0.066223	0.036011	0.028076	0.012817
	1371	0.0466919	0.065613	0.036316	0.02655	0.013428
	1372	0.0466919	0.064087	0.035706	0.025635	0.011597
	1373	0.0460815	0.062866	0.03418	0.027771	0.011597
	1374	0.0469971	0.06012	0.032654	0.027466	0.013733
	1375	0.0466919	0.059509	0.032959	0.02655	0.011902
	1376	0.0457764	0.060425	0.032959	0.02655	0.009766
	1377	0.0457764	0.06073	0.032349	0.027161	0.010681
	1378	0.0457764	0.056152	0.030823	0.027466	0.010681
	1379	0.0445557	0.055542	0.029907	0.026245	0.010376
	1380	0.0439453	0.054626	0.028992	0.025635	0.009766
	1381	0.0439453	0.053406	0.029602	0.027466	0.009155
	1382	0.0430298	0.05249	0.032043	0.027466	0.009155
	1383	0.0411987	0.052185	0.029602	0.02594	0.009766
	1384	0.039978	0.050659	0.028687	0.02533	0.00946
	1385	0.0387573	0.051575	0.030212	0.02533	0.009155
	1386	0.0375366	0.049133	0.029602	0.025024	0.007324
	1387	0.0369263	0.047607	0.026855	0.024414	0.007324
	1388	0.0372314	0.047607	0.025024	0.022888	0.007324
	1389	0.0369263	0.048828	0.024414	0.022583	0.00824
	1390	0.0384521	0.048828	0.02533	0.023499	0.008545
	1391	0.0369263	0.047302	0.02594	0.021667	0.00885
	1392	0.0378418	0.047607	0.027466	0.020142	0.007324
	1393	0.038147	0.045166	0.025635	0.018005	0.007324
	1394	0.0360107	0.045166	0.028076	0.017395	0.007324
	1395	0.0360107	0.04364	0.027466	0.01709	0.007935
	1396	0.0354004	0.043945	0.02594	0.017395	0.010071
	1397	0.0344849	0.045166	0.025024	0.019226	0.009155
	1398	0.0344849	0.04303	0.023193	0.020752	0.005798
	1399	0.0341797	0.042114	0.022583	0.018616	0.005493
	1400	0.0344849	0.042114	0.022888	0.016479	0.006104

## Sheet: Figure 1d
Figure 1d
	Wavelength (nm)	Fluorescence intensity (a.u.) of BPBBT in THF	Fluorescence intensity (a.u.) of BPBBT in hexane/THF (10/90)	Fluorescence intensity (a.u.) of BPBBT in hexane/THF (20/80)	Fluorescence intensity (a.u.) of BPBBT in hexane/THF (30/70)	Fluorescence intensity (a.u.) of BPBBT in hexane/THF (40/60)	Fluorescence intensity (a.u.) of BPBBT in hexane/THF (50/50)	Fluorescence intensity (a.u.) of BPBBT in hexane/THF (60/40)	Fluorescence intensity (a.u.) of BPBBT in hexane/THF (70/30)	Fluorescence intensity (a.u.) of BPBBT in hexane/THF (80/20)	Fluorescence intensity (a.u.) of BPBBT in hexane/THF (90/10)	Fluorescence intensity (a.u.) of BPBBT in hexane/THF (95/5)	Fluorescence intensity (a.u.) of BPBBT in hexane
	890	0.139465	0.146179	0.144348	0.171204	0.16449	0.20752	0.258484	0.350037	0.591431	0.882263	1.16608	1.41266
	891	0.12146	0.127563	0.127258	0.148621	0.1474	0.18158	0.230103	0.317688	0.550842	0.841675	1.15112	1.44531
	892	0.107422	0.114441	0.112305	0.130615	0.13031	0.163879	0.20813	0.290527	0.519104	0.815125	1.1438	1.47522
	893	0.09613	0.10498	0.100708	0.116577	0.118713	0.148621	0.189514	0.270691	0.495911	0.798035	1.14288	1.50818
	894	0.087891	0.097656	0.093079	0.108032	0.109558	0.136719	0.175476	0.254822	0.481567	0.787659	1.14777	1.53839
	895	0.081482	0.088806	0.088501	0.099182	0.101929	0.128174	0.166626	0.244446	0.471802	0.782471	1.15723	1.56921
	896	0.076904	0.084229	0.083313	0.092163	0.096436	0.123596	0.158997	0.23468	0.465698	0.782776	1.16974	1.59912
	897	0.074463	0.079956	0.078125	0.088501	0.093689	0.118103	0.155334	0.230103	0.464172	0.785522	1.18469	1.62872
	898	0.071411	0.076294	0.075989	0.085449	0.090637	0.113831	0.152893	0.226746	0.463867	0.791321	1.20087	1.66168
	899	0.07019	0.071716	0.073547	0.081787	0.08667	0.109863	0.149231	0.223084	0.465698	0.799561	1.21796	1.69128
	900	0.068054	0.06958	0.070801	0.081482	0.084839	0.107727	0.147705	0.221863	0.468445	0.809937	1.23657	1.71845
	901	0.066528	0.068054	0.067749	0.080261	0.083923	0.108032	0.144959	0.221863	0.474243	0.821838	1.25885	1.74683
	902	0.062866	0.068665	0.067444	0.080872	0.083313	0.106506	0.147095	0.223999	0.481567	0.834045	1.27472	1.77521
	903	0.061951	0.066833	0.064697	0.080566	0.083618	0.105591	0.147705	0.22644	0.488892	0.847473	1.2973	1.80176
	904	0.06134	0.063782	0.063782	0.079346	0.082092	0.10437	0.148926	0.227966	0.498352	0.862122	1.31775	1.82831
	905	0.06134	0.062866	0.065918	0.079346	0.082397	0.106506	0.148926	0.228882	0.506287	0.875549	1.34094	1.85516
	906	0.059814	0.062866	0.066528	0.079041	0.083313	0.106506	0.150757	0.231628	0.517273	0.891418	1.362	1.88171
	907	0.059814	0.061646	0.065918	0.079651	0.083618	0.107117	0.153198	0.234375	0.527649	0.909119	1.38489	1.90857
	908	0.061035	0.059814	0.064087	0.079346	0.083313	0.109558	0.154114	0.238037	0.534058	0.925293	1.40778	1.93512
	909	0.061951	0.061951	0.065613	0.078125	0.086365	0.108948	0.156555	0.241089	0.546265	0.939331	1.43127	1.96289
	910	0.064087	0.061646	0.066223	0.077515	0.090027	0.108948	0.157471	0.246277	0.55603	0.955505	1.45294	1.99097
	911	0.064697	0.062256	0.066223	0.078735	0.090637	0.112	0.160217	0.25177	0.567932	0.973206	1.47827	2.01691
	912	0.063477	0.061646	0.066223	0.078735	0.090942	0.114746	0.162354	0.257874	0.578308	0.990601	1.50269	2.04132
	913	0.062561	0.062866	0.067444	0.079346	0.092773	0.115967	0.163879	0.261841	0.588684	1.008	1.52588	2.06451
	914	0.063477	0.064087	0.067444	0.07843	0.095215	0.118103	0.168457	0.266113	0.601196	1.02661	1.54755	2.08588
	915	0.06134	0.065002	0.067444	0.079346	0.096436	0.119324	0.170593	0.270691	0.612183	1.04492	1.57196	2.11243
	916	0.06134	0.066223	0.067749	0.079041	0.097046	0.120544	0.174561	0.2771	0.622864	1.06079	1.59363	2.1344
	917	0.059814	0.066528	0.066223	0.078125	0.094299	0.122986	0.177002	0.282593	0.635986	1.07574	1.61468	2.15668
	918	0.058594	0.068359	0.068054	0.07782	0.093384	0.125732	0.181274	0.288086	0.647278	1.09283	1.63727	2.17957
	919	0.059814	0.067749	0.068665	0.079041	0.093994	0.124207	0.183716	0.291443	0.659485	1.11054	1.65863	2.20337
	920	0.060425	0.066833	0.068665	0.080566	0.095215	0.125122	0.185547	0.297241	0.669556	1.12946	1.67938	2.22443
	921	0.06073	0.067749	0.070496	0.081177	0.095825	0.126343	0.187988	0.30365	0.680237	1.14838	1.70227	2.24548
	922	0.059509	0.068054	0.068359	0.081787	0.096436	0.128174	0.19104	0.309143	0.694275	1.16516	1.72424	2.26502
	923	0.058899	0.068359	0.069275	0.083618	0.098572	0.129395	0.193787	0.313416	0.706482	1.18225	1.74469	2.28699
	924	0.06012	0.066223	0.06958	0.083923	0.098267	0.130615	0.196533	0.318604	0.717468	1.19934	1.76697	2.30713
	925	0.062561	0.065002	0.070801	0.084839	0.097046	0.133057	0.19989	0.323486	0.729065	1.21796	1.78711	2.32513
	926	0.061646	0.067444	0.071106	0.088806	0.097656	0.135193	0.202026	0.330811	0.741882	1.23596	1.80756	2.34283
	927	0.061646	0.067139	0.071411	0.087891	0.099182	0.136108	0.205383	0.334167	0.752258	1.25488	1.82983	2.35901
	928	0.06134	0.067749	0.072327	0.088806	0.100098	0.137634	0.20874	0.339355	0.767822	1.26862	1.84906	2.3761
	929	0.058899	0.069275	0.074158	0.087585	0.101013	0.140381	0.214539	0.345154	0.777588	1.28357	1.86615	2.39075
	930	0.057983	0.067444	0.073242	0.088806	0.104065	0.143433	0.217896	0.350952	0.788879	1.30157	1.88568	2.40478
	931	0.057983	0.067749	0.073547	0.091858	0.105286	0.144653	0.220337	0.358276	0.802002	1.31744	1.90491	2.42157
	932	0.06012	0.068054	0.072632	0.091553	0.106506	0.144653	0.223389	0.363159	0.814514	1.33392	1.92444	2.43622
	933	0.060425	0.069885	0.074158	0.090942	0.106201	0.147095	0.227356	0.369263	0.827637	1.34766	1.94214	2.45239
	934	0.061951	0.069885	0.074768	0.093079	0.108032	0.148315	0.231628	0.375977	0.838623	1.36383	1.95831	2.46796
	935	0.063477	0.071106	0.074463	0.093384	0.109253	0.149536	0.23468	0.38208	0.848084	1.37909	1.97571	2.47864
	936	0.062256	0.073242	0.075073	0.095825	0.111084	0.150757	0.236511	0.386658	0.860291	1.39191	1.9931	2.48993
	937	0.062866	0.071411	0.076599	0.09552	0.115051	0.154419	0.241699	0.391846	0.870667	1.40808	2.00836	2.50214
	938	0.063782	0.071106	0.078125	0.094299	0.118713	0.154724	0.244446	0.398865	0.881958	1.42365	2.01904	2.51373
	939	0.065308	0.07019	0.079956	0.095825	0.119019	0.158386	0.248413	0.404968	0.892334	1.43646	2.03674	2.52228
	940	0.066528	0.071106	0.081482	0.094604	0.119019	0.162964	0.252075	0.408936	0.904236	1.45325	2.05048	2.53021
	941	0.066528	0.072937	0.081482	0.094604	0.119629	0.164185	0.254211	0.414124	0.915222	1.46484	2.0639	2.53876
	942	0.067139	0.074768	0.082397	0.09552	0.119019	0.167542	0.256653	0.419312	0.924683	1.47919	2.07733	2.54578
	943	0.068054	0.073853	0.082092	0.09613	0.12207	0.170898	0.26001	0.425415	0.934753	1.49262	2.09015	2.55127
	944	0.068665	0.071411	0.080566	0.095215	0.122986	0.172424	0.264282	0.431213	0.945129	1.50543	2.10205	2.55829
	945	0.068665	0.072021	0.078125	0.095215	0.124817	0.174866	0.264893	0.435791	0.9552	1.51642	2.11395	2.56622
	946	0.069275	0.07019	0.080872	0.097656	0.124817	0.177307	0.266418	0.440674	0.966797	1.53076	2.12708	2.56958
	947	0.06897	0.069885	0.081787	0.101318	0.126953	0.179138	0.271301	0.446167	0.976257	1.54175	2.13806	2.5766
	948	0.06897	0.073242	0.083008	0.101929	0.128479	0.179749	0.274048	0.452881	0.988159	1.5509	2.14752	2.58026
	949	0.070496	0.073547	0.083313	0.103149	0.131226	0.183105	0.277405	0.458374	0.99823	1.56189	2.15362	2.58514
	950	0.070801	0.073853	0.085449	0.10498	0.132141	0.184326	0.284729	0.464172	1.008	1.57257	2.164	2.5882
	951	0.070496	0.075684	0.08667	0.105896	0.133057	0.186462	0.28717	0.46875	1.0199	1.58295	2.17194	2.58881
	952	0.071411	0.076294	0.088196	0.10498	0.134277	0.187988	0.292969	0.471802	1.02844	1.59454	2.17957	2.58972
	953	0.072327	0.077515	0.089111	0.106812	0.138245	0.190125	0.29541	0.478821	1.03607	1.60522	2.18872	2.59094
	954	0.072327	0.076904	0.091553	0.106812	0.13916	0.192566	0.300903	0.483704	1.04462	1.61346	2.19727	2.59399
	955	0.073853	0.07843	0.090637	0.108948	0.141602	0.196533	0.30426	0.490723	1.05347	1.62506	2.20642	2.5946
	956	0.075684	0.079651	0.092163	0.109558	0.143433	0.199585	0.307922	0.498962	1.06262	1.63208	2.21008	2.5943
	957	0.07843	0.081787	0.093079	0.111084	0.145874	0.2005	0.31189	0.50415	1.07056	1.64185	2.21435	2.59216
	958	0.079651	0.082397	0.093689	0.115356	0.14679	0.204468	0.315552	0.505981	1.0791	1.64978	2.21985	2.59186
	959	0.077209	0.083313	0.093994	0.116882	0.148621	0.20752	0.319214	0.512085	1.08551	1.65588	2.22504	2.58942
	960	0.077515	0.082703	0.095825	0.119019	0.152283	0.210876	0.323181	0.517883	1.09314	1.66321	2.22992	2.59064
	961	0.079041	0.083313	0.097961	0.119324	0.155945	0.211487	0.325623	0.524597	1.09924	1.67084	2.23358	2.59033
	962	0.080872	0.085754	0.099487	0.118408	0.157166	0.213623	0.32959	0.528564	1.10992	1.67847	2.23969	2.58789
	963	0.080872	0.087585	0.101318	0.119934	0.158691	0.215759	0.334778	0.533752	1.11725	1.68549	2.24518	2.58392
	964	0.084229	0.089111	0.101624	0.120544	0.159607	0.220032	0.338135	0.539246	1.12549	1.69311	2.2467	2.58057
	965	0.086975	0.089722	0.102844	0.123596	0.162659	0.22583	0.341187	0.543823	1.13159	1.70105	2.25067	2.5769
	966	0.087891	0.090942	0.102234	0.125122	0.166321	0.227661	0.343628	0.546875	1.13861	1.70654	2.25494	2.57538
	967	0.087891	0.091858	0.102539	0.126038	0.167542	0.229187	0.348206	0.551758	1.14746	1.71387	2.25891	2.57233
	968	0.084534	0.093689	0.10437	0.127258	0.170288	0.231934	0.350952	0.556946	1.15478	1.71783	2.26105	2.5705
	969	0.08728	0.095825	0.106812	0.128174	0.171814	0.23407	0.352783	0.561218	1.16272	1.72394	2.26349	2.56744
	970	0.086975	0.097046	0.107117	0.130005	0.17395	0.236816	0.35614	0.565796	1.16882	1.72852	2.26715	2.56683
	971	0.088806	0.097961	0.110168	0.131531	0.175781	0.238037	0.357971	0.569153	1.17615	1.73584	2.26929	2.56622
	972	0.086975	0.098572	0.112305	0.133667	0.181274	0.240479	0.359497	0.57373	1.185	1.74255	2.27173	2.56714
	973	0.089111	0.099792	0.113831	0.136414	0.180969	0.24292	0.36438	0.577698	1.19385	1.75018	2.27478	2.56805
	974	0.090027	0.102234	0.115356	0.138855	0.180969	0.248108	0.369263	0.582886	1.20087	1.75568	2.27722	2.56775
	975	0.093079	0.102539	0.116272	0.140381	0.18219	0.248413	0.374451	0.588684	1.20667	1.76025	2.27722	2.56653
	976	0.095215	0.10498	0.117493	0.143127	0.184021	0.250244	0.377808	0.594482	1.21368	1.76575	2.27997	2.56103
	977	0.096741	0.106201	0.118713	0.144653	0.185242	0.253906	0.38208	0.597534	1.22009	1.7688	2.28333	2.55615
	978	0.098572	0.105896	0.12085	0.1474	0.185547	0.255737	0.385132	0.600586	1.22589	1.7746	2.28516	2.55127
	979	0.099487	0.107117	0.121155	0.149536	0.190125	0.26123	0.388184	0.605469	1.23108	1.78162	2.2879	2.5473
	980	0.100708	0.109253	0.121765	0.152893	0.190125	0.264282	0.392761	0.612488	1.23657	1.7868	2.29279	2.54211
	981	0.101318	0.108948	0.122986	0.152893	0.190125	0.266724	0.395508	0.617981	1.24206	1.79382	2.29523	2.54028
	982	0.101624	0.111694	0.124207	0.154419	0.194092	0.26886	0.397949	0.621033	1.25061	1.79871	2.29797	2.53906
	983	0.100403	0.112915	0.124512	0.159607	0.195618	0.271912	0.401001	0.625305	1.25824	1.80359	2.30042	2.53632
	984	0.100098	0.114441	0.126038	0.161133	0.197754	0.272217	0.405273	0.631104	1.26373	1.80817	2.2995	2.53296
	985	0.101624	0.115967	0.126343	0.161133	0.19989	0.274353	0.408936	0.637817	1.26953	1.81397	2.29858	2.52838
	986	0.102234	0.116577	0.128479	0.162964	0.201111	0.278015	0.413208	0.64209	1.27502	1.81885	2.2995	2.52624
	987	0.102844	0.117798	0.131226	0.164795	0.203247	0.281982	0.415955	0.644531	1.28143	1.82221	2.30164	2.52289
	988	0.10376	0.117188	0.130005	0.166931	0.205994	0.284119	0.419312	0.650024	1.28662	1.82556	2.30225	2.52075
	989	0.104675	0.119934	0.131836	0.166016	0.207825	0.287476	0.422363	0.655823	1.29425	1.83167	2.30469	2.51526
	990	0.104675	0.119934	0.133057	0.166321	0.209351	0.292358	0.42572	0.660095	1.30096	1.83594	2.3056	2.51251
	991	0.10498	0.12146	0.133057	0.169067	0.212097	0.292664	0.429993	0.664063	1.30707	1.84235	2.30804	2.50977
	992	0.104065	0.121155	0.133667	0.169678	0.215149	0.293579	0.433655	0.66864	1.31348	1.8454	2.31171	2.50763
	993	0.106812	0.121765	0.134888	0.170593	0.215149	0.296936	0.437622	0.675354	1.3208	1.84753	2.3114	2.50336
	994	0.107117	0.122986	0.136108	0.171204	0.215149	0.299377	0.441895	0.679932	1.32752	1.8512	2.31262	2.50122
	995	0.106812	0.124207	0.136414	0.174255	0.218506	0.300598	0.443726	0.682983	1.33148	1.85547	2.31232	2.49939
	996	0.108643	0.123291	0.138245	0.17334	0.219116	0.30365	0.447998	0.688171	1.33789	1.85913	2.31506	2.49542
	997	0.109253	0.124512	0.13855	0.17334	0.220947	0.305176	0.450745	0.690613	1.34491	1.8634	2.31445	2.4939
	998	0.108948	0.124207	0.137939	0.17395	0.221558	0.305481	0.452881	0.696106	1.34949	1.86798	2.31445	2.49115
	999	0.109253	0.121765	0.139465	0.175171	0.22583	0.309143	0.457764	0.699768	1.35559	1.87164	2.31567	2.4881
	1000	0.107117	0.123901	0.140686	0.177612	0.226746	0.3125	0.4599	0.704651	1.36139	1.87622	2.31476	2.48474
	1001	0.106812	0.126038	0.140991	0.178528	0.229797	0.31311	0.462036	0.709534	1.36627	1.8811	2.31812	2.48016
	1002	0.106812	0.125732	0.141907	0.177002	0.232544	0.314026	0.462952	0.715942	1.37207	1.88538	2.31873	2.47803
	1003	0.106506	0.125732	0.142517	0.176697	0.235291	0.315247	0.466614	0.718994	1.37787	1.88904	2.31873	2.47589
	1004	0.106506	0.126343	0.141907	0.175171	0.236816	0.316772	0.469971	0.722961	1.38306	1.89087	2.31964	2.47559
	1005	0.108032	0.129395	0.141296	0.176086	0.238953	0.317383	0.473022	0.724487	1.38733	1.89453	2.31903	2.47162
	1006	0.107422	0.13031	0.143738	0.176392	0.240173	0.320129	0.474548	0.728149	1.39343	1.89728	2.31903	2.46918
	1007	0.106812	0.13031	0.143127	0.177002	0.238342	0.321045	0.476379	0.732117	1.40076	1.90033	2.31995	2.46826
	1008	0.109558	0.130005	0.142822	0.177612	0.239258	0.32196	0.479736	0.735474	1.40595	1.90338	2.32208	2.46521
	1009	0.109558	0.130615	0.144043	0.179749	0.239868	0.325317	0.482483	0.738831	1.41022	1.90704	2.32086	2.46307
	1010	0.110168	0.130615	0.145569	0.18219	0.241699	0.328674	0.484314	0.739746	1.41388	1.90949	2.31934	2.45941
	1011	0.111084	0.13031	0.145569	0.183105	0.242004	0.329285	0.484314	0.743103	1.41388	1.91467	2.31812	2.45544
	1012	0.111389	0.127563	0.143433	0.183105	0.245361	0.3302	0.488281	0.746155	1.41876	1.91559	2.31812	2.45178
	1013	0.109253	0.125732	0.143738	0.1828	0.244446	0.334473	0.492859	0.746765	1.42273	1.91589	2.31781	2.44873
	1014	0.109863	0.126343	0.143433	0.181885	0.246277	0.334473	0.493469	0.749207	1.42639	1.91925	2.31751	2.44568
	1015	0.109558	0.127869	0.145874	0.181885	0.248108	0.335083	0.496216	0.753784	1.43005	1.91894	2.31415	2.44232
	1016	0.109253	0.126343	0.1474	0.184021	0.248108	0.335388	0.497437	0.754395	1.43311	1.92017	2.3114	2.43744
	1017	0.108643	0.125427	0.14679	0.186768	0.248413	0.337524	0.502014	0.758057	1.43463	1.91894	2.31018	2.43042
	1018	0.105896	0.124207	0.145874	0.186462	0.247803	0.339966	0.504456	0.760803	1.43921	1.91956	2.30774	2.42188
	1019	0.106201	0.125427	0.143738	0.186462	0.248718	0.341797	0.507202	0.760803	1.44257	1.91986	2.30499	2.41669
	1020	0.106812	0.126038	0.143738	0.185547	0.248718	0.342712	0.508728	0.764771	1.44531	1.92017	2.30408	2.41119
	1021	0.104675	0.125122	0.140991	0.185547	0.247803	0.341187	0.509338	0.768433	1.44653	1.91894	2.30133	2.40631
	1022	0.105286	0.123901	0.140381	0.187988	0.246582	0.342712	0.510559	0.767212	1.44623	1.91956	2.29736	2.40051
	1023	0.104675	0.124207	0.141602	0.188599	0.247192	0.346069	0.513001	0.769959	1.44653	1.91956	2.29248	2.39502
	1024	0.103149	0.125122	0.141907	0.187683	0.250549	0.34668	0.513306	0.770264	1.44775	1.91925	2.29065	2.38739
	1025	0.103455	0.126038	0.142517	0.189514	0.250855	0.34668	0.513916	0.772095	1.44928	1.91498	2.28638	2.37701
	1026	0.101624	0.123596	0.142822	0.188599	0.251465	0.347595	0.516052	0.7724	1.44897	1.91132	2.28058	2.36816
	1027	0.102234	0.122375	0.141602	0.188293	0.25238	0.347595	0.516357	0.771484	1.44897	1.90796	2.27508	2.35931
	1028	0.101624	0.123596	0.141602	0.186157	0.250244	0.348511	0.516357	0.772095	1.44836	1.90735	2.26898	2.35016
	1029	0.102234	0.121765	0.140686	0.186157	0.250549	0.34729	0.516357	0.771179	1.44684	1.90338	2.26288	2.341
	1030	0.102844	0.122986	0.13916	0.184021	0.25177	0.346985	0.516357	0.77179	1.44653	1.89789	2.25647	2.33185
	1031	0.101318	0.121155	0.138245	0.185852	0.25116	0.348206	0.515747	0.770874	1.4447	1.89209	2.24792	2.32025
	1032	0.101929	0.120544	0.139771	0.185547	0.250244	0.349121	0.514221	0.772705	1.44348	1.8866	2.23755	2.30896
	1033	0.101929	0.120544	0.140076	0.184937	0.25238	0.350342	0.514832	0.77301	1.44135	1.87988	2.22748	2.29858
	1034	0.101624	0.119019	0.137939	0.184021	0.251465	0.350342	0.516663	0.773926	1.44043	1.8753	2.21985	2.28729
	1035	0.099792	0.117493	0.137329	0.184326	0.249329	0.350342	0.517273	0.770569	1.43616	1.87134	2.211	2.27661
	1036	0.098877	0.116882	0.136719	0.185242	0.25116	0.351563	0.516663	0.769959	1.43341	1.8634	2.20306	2.26379
	1037	0.099182	0.117493	0.137024	0.184937	0.25116	0.351257	0.516357	0.768433	1.43219	1.85608	2.1933	2.25189
	1038	0.099792	0.118103	0.138245	0.184631	0.251465	0.352783	0.514832	0.767822	1.42761	1.8512	2.1817	2.23908
	1039	0.098267	0.117798	0.140381	0.1828	0.252075	0.352173	0.516052	0.769043	1.42426	1.8454	2.17133	2.22717
	1040	0.098267	0.118713	0.140381	0.180969	0.252991	0.350037	0.515137	0.767822	1.41907	1.83594	2.16187	2.21283
	1041	0.098877	0.119629	0.137939	0.18158	0.25116	0.350037	0.514526	0.765381	1.41419	1.82709	2.14905	2.19604
	1042	0.099792	0.119324	0.137634	0.181274	0.250549	0.349121	0.513611	0.765991	1.40991	1.82007	2.13776	2.1817
	1043	0.102234	0.119019	0.137634	0.180969	0.248718	0.349426	0.515137	0.763855	1.40472	1.81274	2.12738	2.16797
	1044	0.100098	0.118103	0.140076	0.180054	0.248413	0.350342	0.515137	0.762634	1.39984	1.80328	2.11609	2.15607
	1045	0.100708	0.117798	0.141602	0.178833	0.248413	0.350037	0.513001	0.762024	1.39648	1.79688	2.1051	2.14111
	1046	0.100403	0.119324	0.140686	0.180664	0.25116	0.350037	0.513916	0.760498	1.3916	1.79047	2.09412	2.12616
	1047	0.098572	0.116882	0.140381	0.180969	0.252991	0.350037	0.51239	0.757446	1.38672	1.78101	2.08191	2.11121
	1048	0.100098	0.116882	0.138245	0.181274	0.252991	0.349731	0.511475	0.755005	1.38153	1.77124	2.07031	2.09808
	1049	0.098572	0.116882	0.139771	0.183105	0.252075	0.349731	0.513001	0.752869	1.37787	1.76269	2.05719	2.08221
	1050	0.099487	0.116577	0.139465	0.183411	0.250855	0.350037	0.511169	0.749207	1.37237	1.75385	2.04315	2.06604
	1051	0.099487	0.116272	0.140381	0.183411	0.250855	0.349121	0.510559	0.746765	1.36444	1.74439	2.03186	2.0517
	1052	0.101013	0.115356	0.140991	0.1828	0.250855	0.34729	0.510864	0.743408	1.35925	1.73767	2.01904	2.03857
	1053	0.100098	0.115662	0.13916	0.183716	0.252686	0.348511	0.507507	0.741577	1.35284	1.72791	2.00531	2.02515
	1054	0.098877	0.115356	0.140381	0.184326	0.252075	0.3479	0.506592	0.739136	1.34644	1.71814	1.9928	2.00806
	1055	0.097961	0.116272	0.13916	0.1828	0.252686	0.348206	0.506592	0.739746	1.33972	1.70837	1.98181	1.99402
	1056	0.097046	0.117188	0.136719	0.1828	0.253601	0.348511	0.503845	0.73761	1.33331	1.70074	1.96869	1.97846
	1057	0.096741	0.117188	0.136414	0.1828	0.252686	0.3479	0.502014	0.734558	1.3269	1.69128	1.9574	1.96381
	1058	0.099182	0.118713	0.13855	0.184021	0.252686	0.345459	0.501404	0.733948	1.32141	1.6806	1.94122	1.95038
	1059	0.098267	0.117188	0.138855	0.183411	0.253296	0.344849	0.500793	0.731201	1.31531	1.6687	1.92871	1.93481
	1060	0.100098	0.118103	0.138245	0.184021	0.252075	0.343323	0.499878	0.728149	1.31012	1.65863	1.9162	1.92261
	1061	0.099182	0.117798	0.13916	0.184631	0.25177	0.343323	0.498657	0.724793	1.30157	1.6507	1.90277	1.90521
	1062	0.098572	0.119019	0.139465	0.184631	0.248718	0.344238	0.497131	0.721741	1.29517	1.64337	1.89148	1.88995
	1063	0.099792	0.119324	0.138855	0.184021	0.247803	0.344543	0.494995	0.716553	1.28845	1.63269	1.8753	1.87073
	1064	0.098267	0.119629	0.139771	0.1828	0.245667	0.342102	0.493469	0.713806	1.28326	1.62201	1.86371	1.85883
	1065	0.098267	0.118408	0.140381	0.183716	0.246277	0.341797	0.492249	0.710449	1.27655	1.60889	1.8515	1.84326
	1066	0.098572	0.118103	0.142822	0.183411	0.244751	0.340881	0.491943	0.707092	1.26953	1.60095	1.8396	1.82709
	1067	0.099792	0.118408	0.140381	0.181885	0.245972	0.339661	0.490723	0.706482	1.2616	1.5921	1.82495	1.80969
	1068	0.099792	0.120239	0.13916	0.1828	0.245972	0.339661	0.489807	0.705872	1.25488	1.58142	1.81122	1.79718
	1069	0.098877	0.119629	0.13916	0.184326	0.245361	0.340881	0.487671	0.703125	1.24664	1.56921	1.79688	1.78436
	1070	0.099487	0.122986	0.139465	0.184631	0.245667	0.33844	0.484619	0.699768	1.24054	1.56067	1.78314	1.76666
	1071	0.100403	0.122986	0.13916	0.183716	0.245361	0.33844	0.483398	0.697327	1.23535	1.54877	1.76819	1.75293
	1072	0.100098	0.119934	0.137634	0.183411	0.245361	0.337524	0.481567	0.692139	1.22864	1.539	1.75232	1.73737
	1073	0.100708	0.121155	0.138855	0.183716	0.244751	0.335388	0.480652	0.688171	1.22162	1.52862	1.74225	1.72455
	1074	0.100098	0.12146	0.140381	0.183411	0.246277	0.333862	0.477905	0.684814	1.21765	1.51733	1.72913	1.70898
	1075	0.101318	0.122375	0.140076	0.182495	0.246277	0.332947	0.474548	0.682373	1.2088	1.50818	1.71539	1.69403
	1076	0.099792	0.12207	0.139771	0.180359	0.246887	0.330811	0.474243	0.680542	1.20026	1.4975	1.70166	1.67755
	1077	0.098572	0.12085	0.141296	0.178833	0.245972	0.32959	0.470276	0.677795	1.19202	1.48682	1.68671	1.66107
	1078	0.098572	0.119324	0.141907	0.180359	0.245056	0.330505	0.46875	0.675049	1.185	1.47522	1.67175	1.6452
	1079	0.101929	0.120544	0.139771	0.181274	0.243835	0.3302	0.467224	0.670776	1.17706	1.46545	1.65863	1.62781
	1080	0.103455	0.119934	0.140991	0.1828	0.244141	0.32959	0.465393	0.665283	1.17065	1.45203	1.6452	1.61438
	1081	0.104675	0.119629	0.142517	0.181885	0.244446	0.327759	0.466003	0.661011	1.16455	1.44257	1.63147	1.59943
	1082	0.103149	0.119324	0.139771	0.183716	0.241699	0.326233	0.464478	0.657654	1.15723	1.43097	1.61774	1.58295
	1083	0.101929	0.118103	0.140686	0.185242	0.240784	0.326538	0.461731	0.653687	1.15051	1.4209	1.60583	1.56769
	1084	0.100708	0.117493	0.140686	0.184631	0.241089	0.324402	0.4599	0.651245	1.14288	1.41083	1.59302	1.55182
	1085	0.099792	0.117798	0.142822	0.184021	0.240479	0.322266	0.458374	0.647278	1.13617	1.39831	1.57837	1.53534
	1086	0.100098	0.116272	0.142212	0.18219	0.240173	0.320129	0.454712	0.644226	1.12732	1.38672	1.56494	1.52191
	1087	0.101624	0.115356	0.141907	0.179138	0.239563	0.318298	0.453796	0.643005	1.11664	1.37543	1.55212	1.50787
	1088	0.099182	0.116272	0.13916	0.179443	0.236816	0.318298	0.449219	0.639343	1.10931	1.36627	1.53748	1.49414
	1089	0.101318	0.116882	0.139771	0.177612	0.236206	0.316467	0.446167	0.634766	1.10199	1.35559	1.52527	1.48102
	1090	0.101318	0.114746	0.137634	0.177612	0.236206	0.317383	0.44281	0.631409	1.09375	1.34583	1.51032	1.46851
	1091	0.101929	0.11322	0.135193	0.177307	0.234375	0.317078	0.440674	0.627136	1.08765	1.33575	1.49628	1.45386
	1092	0.101318	0.112915	0.137329	0.176697	0.232849	0.316162	0.436707	0.624085	1.08002	1.32446	1.48498	1.44074
	1093	0.100708	0.115051	0.136414	0.176697	0.231934	0.31311	0.436401	0.622253	1.073	1.31195	1.47247	1.42456
	1094	0.100708	0.116577	0.136719	0.175781	0.228577	0.313416	0.435486	0.621033	1.06506	1.30341	1.45843	1.41022
	1095	0.101318	0.116882	0.133057	0.175171	0.228577	0.31189	0.433655	0.617371	1.05621	1.29089	1.44623	1.39496
	1096	0.100708	0.117188	0.134583	0.175781	0.228577	0.309143	0.431213	0.608826	1.05011	1.2793	1.43097	1.38031
	1097	0.100403	0.116882	0.133057	0.176392	0.228882	0.308838	0.428467	0.604858	1.04065	1.26617	1.41815	1.36658
	1098	0.102234	0.116882	0.131836	0.175476	0.227966	0.307922	0.426636	0.600586	1.02844	1.25488	1.40381	1.35346
	1099	0.101013	0.116272	0.131531	0.174255	0.22644	0.30426	0.423584	0.598145	1.02142	1.24329	1.39069	1.3385
	1100	0.100403	0.115967	0.131836	0.172729	0.224915	0.302734	0.421143	0.591736	1.0144	1.23474	1.37756	1.32599
	1101	0.098572	0.114746	0.13031	0.17334	0.223999	0.299683	0.420837	0.5896	1.00433	1.22528	1.36414	1.31348
	1102	0.096436	0.114441	0.130005	0.171814	0.223694	0.296326	0.417786	0.587463	0.99762	1.21704	1.3501	1.29913
	1103	0.097046	0.114136	0.1297	0.171204	0.221863	0.293579	0.413818	0.583496	0.990601	1.20789	1.33667	1.28571
	1104	0.097656	0.114441	0.131531	0.172424	0.222168	0.293274	0.410461	0.579224	0.982361	1.19812	1.3266	1.27136
	1105	0.097351	0.113525	0.132446	0.171814	0.222778	0.2948	0.409851	0.577393	0.974426	1.185	1.31287	1.26007
	1106	0.096436	0.11261	0.132751	0.171814	0.222778	0.292358	0.40741	0.572205	0.967407	1.17432	1.29913	1.24512
	1107	0.09613	0.111389	0.132446	0.169983	0.221252	0.290833	0.403748	0.566406	0.957947	1.16333	1.28723	1.23169
	1108	0.095215	0.111084	0.130615	0.169678	0.220337	0.289001	0.39978	0.562744	0.951538	1.15173	1.2735	1.21765
	1109	0.093384	0.111694	0.129089	0.168762	0.220642	0.28717	0.397949	0.559082	0.944214	1.14288	1.26221	1.20178
	1110	0.091858	0.111084	0.130615	0.168762	0.218811	0.28656	0.395508	0.552979	0.935974	1.13159	1.24725	1.18958
	1111	0.092773	0.110779	0.13092	0.168762	0.215759	0.284119	0.394592	0.548096	0.926514	1.12061	1.23321	1.1734
	1112	0.093994	0.110779	0.13031	0.167847	0.213928	0.282593	0.391541	0.54596	0.918274	1.10748	1.21979	1.16089
	1113	0.093689	0.109863	0.131836	0.1651	0.213623	0.281677	0.391235	0.542603	0.910034	1.09741	1.20728	1.14838
	1114	0.092163	0.108643	0.132446	0.163269	0.212708	0.280457	0.389709	0.53894	0.900574	1.08673	1.19446	1.13525
	1115	0.091553	0.108032	0.132446	0.161133	0.211182	0.277405	0.387878	0.535889	0.894165	1.07544	1.18195	1.12274
	1116	0.092163	0.107422	0.129395	0.160828	0.209351	0.275269	0.381775	0.531311	0.885925	1.06415	1.16913	1.10962
	1117	0.092163	0.107117	0.129089	0.159302	0.20874	0.272827	0.379028	0.524292	0.87677	1.05377	1.1554	1.09589
	1118	0.092773	0.107422	0.125122	0.158997	0.208435	0.270386	0.378418	0.518799	0.870056	1.04218	1.14319	1.08215
	1119	0.090942	0.107422	0.124817	0.156555	0.206604	0.267029	0.372009	0.514832	0.863342	1.03149	1.13159	1.06781
	1120	0.090637	0.106812	0.124207	0.15564	0.205383	0.264893	0.368652	0.510559	0.855713	1.02234	1.11969	1.05743
	1121	0.090942	0.107117	0.125427	0.154724	0.205078	0.263672	0.365295	0.505371	0.847168	1.01105	1.10809	1.0437
	1122	0.090332	0.106812	0.123596	0.15625	0.204163	0.262146	0.363159	0.501099	0.839539	0.999451	1.09558	1.02997
	1123	0.090027	0.106506	0.12146	0.153503	0.202942	0.260925	0.358582	0.4953	0.830078	0.98877	1.08429	1.01807
	1124	0.091248	0.10437	0.120544	0.151367	0.199585	0.257874	0.354919	0.490417	0.820313	0.978394	1.07269	1.00464
	1125	0.089111	0.10376	0.119324	0.149841	0.196228	0.255737	0.353394	0.484619	0.812683	0.966492	1.06262	0.990295
	1126	0.088501	0.104065	0.116882	0.148926	0.195313	0.254211	0.350647	0.479431	0.802918	0.956726	1.04919	0.978699
	1127	0.087891	0.102234	0.114746	0.149536	0.194092	0.253906	0.348511	0.473633	0.795593	0.946045	1.03516	0.968323
	1128	0.084839	0.101013	0.114441	0.147095	0.191345	0.252075	0.345764	0.470581	0.789185	0.935059	1.02173	0.955505
	1129	0.082397	0.101318	0.113831	0.14801	0.19104	0.250244	0.343323	0.465088	0.782166	0.924988	1.00922	0.943909
	1130	0.082703	0.100098	0.114746	0.1474	0.189209	0.248413	0.339661	0.460815	0.772095	0.914307	0.995789	0.932617
	1131	0.083618	0.099182	0.11322	0.147095	0.188293	0.245972	0.336304	0.455627	0.762024	0.903931	0.981445	0.922241
	1132	0.083313	0.097961	0.11322	0.144959	0.186157	0.246582	0.335693	0.450439	0.754089	0.895386	0.970764	0.908508
	1133	0.083313	0.09613	0.112	0.143127	0.185242	0.244141	0.332031	0.447693	0.747376	0.88501	0.955811	0.896912
	1134	0.082092	0.09552	0.110779	0.142212	0.18158	0.241089	0.32898	0.445251	0.738831	0.874939	0.943909	0.885315
	1135	0.081482	0.095825	0.109558	0.138245	0.181274	0.237122	0.324097	0.4422	0.730896	0.865173	0.932922	0.874634
	1136	0.082703	0.094299	0.108643	0.137329	0.180359	0.234985	0.321045	0.438843	0.722046	0.856628	0.922241	0.862732
	1137	0.080566	0.09491	0.109558	0.134888	0.179749	0.231628	0.318909	0.433655	0.713196	0.845947	0.910339	0.851135
	1138	0.07782	0.094299	0.108643	0.135193	0.178223	0.228882	0.315857	0.427246	0.704651	0.837402	0.899353	0.838013
	1139	0.075989	0.092163	0.110168	0.133362	0.177307	0.226135	0.31189	0.423584	0.696411	0.826111	0.887451	0.827331
	1140	0.078125	0.092773	0.107727	0.134277	0.175171	0.226135	0.307922	0.417786	0.690308	0.81543	0.877686	0.817261
	1141	0.078735	0.093994	0.106812	0.133362	0.173645	0.224304	0.306091	0.413513	0.683594	0.804443	0.865479	0.806885
	1142	0.080872	0.091858	0.104065	0.132446	0.172119	0.219116	0.302429	0.410156	0.67627	0.795288	0.854492	0.795288
	1143	0.079041	0.091248	0.102844	0.13092	0.169678	0.218506	0.299683	0.405579	0.668335	0.784912	0.842896	0.782776
	1144	0.077515	0.090332	0.103149	0.130615	0.168762	0.21759	0.296326	0.402222	0.65918	0.773926	0.832214	0.7724
	1145	0.077209	0.088806	0.102844	0.1297	0.166931	0.213318	0.292969	0.398865	0.65033	0.762329	0.822144	0.761414
	1146	0.075989	0.089111	0.101318	0.128174	0.16571	0.211792	0.291138	0.394897	0.64148	0.753479	0.812988	0.752564
	1147	0.073547	0.087585	0.101929	0.126953	0.162964	0.211182	0.286255	0.390625	0.635986	0.743713	0.802002	0.741577
	1148	0.072937	0.085754	0.099182	0.125122	0.162048	0.20813	0.282898	0.384521	0.629578	0.731201	0.792236	0.731506
	1149	0.072632	0.083008	0.098267	0.124512	0.159607	0.206604	0.281372	0.380554	0.622559	0.722656	0.782776	0.721436
	1150	0.071716	0.083618	0.097656	0.124817	0.159912	0.203552	0.27832	0.376587	0.615845	0.713501	0.7724	0.710144
	1151	0.072021	0.083618	0.097046	0.123596	0.15686	0.201111	0.274963	0.373535	0.606995	0.705261	0.762329	0.700684
	1152	0.073547	0.083008	0.09491	0.122986	0.155029	0.198975	0.271301	0.368958	0.599976	0.696716	0.751648	0.692749
	1153	0.070801	0.083008	0.094299	0.121155	0.154114	0.197754	0.270386	0.364075	0.59082	0.688171	0.741272	0.680847
	1154	0.07019	0.080566	0.093079	0.118713	0.151672	0.195618	0.267944	0.358887	0.583801	0.679321	0.72937	0.670776
	1155	0.06958	0.082397	0.092773	0.118408	0.149536	0.194702	0.264893	0.353699	0.578003	0.671997	0.718689	0.659485
	1156	0.069275	0.082397	0.091858	0.117798	0.149536	0.192261	0.260925	0.349731	0.570068	0.663147	0.708618	0.647888
	1157	0.068054	0.079651	0.089417	0.119324	0.147705	0.190735	0.257263	0.345459	0.563965	0.653992	0.698547	0.636597
	1158	0.067139	0.080261	0.088196	0.118408	0.145569	0.187988	0.253601	0.338745	0.556335	0.644531	0.688477	0.628662
	1159	0.068359	0.080566	0.088196	0.115662	0.143738	0.186462	0.250549	0.334473	0.549316	0.636902	0.677795	0.617981
	1160	0.066833	0.078125	0.088806	0.112915	0.141907	0.184937	0.245667	0.331421	0.539856	0.626831	0.668335	0.610046
	1161	0.065918	0.07843	0.089111	0.11261	0.137939	0.181274	0.241394	0.327148	0.529785	0.617676	0.65918	0.602112
	1162	0.065613	0.077209	0.08667	0.110474	0.138855	0.181274	0.240479	0.323792	0.523682	0.609741	0.649719	0.593567
	1163	0.065613	0.075989	0.084534	0.108337	0.137329	0.177307	0.238647	0.320129	0.516357	0.601501	0.643921	0.588074
	1164	0.064087	0.075989	0.084229	0.106506	0.135193	0.173645	0.236206	0.317993	0.512085	0.593262	0.632629	0.580139
	1165	0.064087	0.075684	0.083618	0.107117	0.134583	0.170898	0.231934	0.316162	0.505676	0.586853	0.622864	0.570984
	1166	0.064392	0.075989	0.081482	0.107422	0.133972	0.169983	0.227661	0.310364	0.498962	0.579529	0.614929	0.563049
	1167	0.063171	0.075378	0.080261	0.105286	0.132141	0.169373	0.22522	0.309753	0.493164	0.570679	0.605469	0.554504
	1168	0.063477	0.073242	0.080872	0.102844	0.132141	0.166016	0.223084	0.30304	0.484314	0.560608	0.595398	0.547485
	1169	0.061646	0.073242	0.081482	0.100098	0.132141	0.164795	0.222168	0.297852	0.477905	0.553284	0.589905	0.538635
	1170	0.061646	0.072021	0.079346	0.100098	0.131836	0.162964	0.218506	0.294495	0.471497	0.544128	0.578918	0.532227
	1171	0.061646	0.071411	0.077515	0.098267	0.129395	0.159912	0.214539	0.289612	0.466003	0.536194	0.570984	0.523377
	1172	0.061646	0.069885	0.075073	0.097351	0.126953	0.157776	0.213013	0.286865	0.458679	0.529175	0.563049	0.513
	1173	0.060425	0.068665	0.074768	0.09552	0.124512	0.15625	0.209961	0.281982	0.452881	0.520935	0.554199	0.506287
	1174	0.058899	0.069885	0.074158	0.092468	0.125122	0.154114	0.209961	0.277405	0.448914	0.513916	0.547485	0.499268
	1175	0.058289	0.066833	0.074768	0.092163	0.122375	0.151978	0.20813	0.273743	0.443115	0.506592	0.539551	0.492248
	1176	0.058289	0.066528	0.073242	0.091858	0.122986	0.152283	0.205078	0.271301	0.436707	0.498047	0.533447	0.484009
	1177	0.057373	0.067139	0.074463	0.090942	0.121155	0.151978	0.201721	0.270996	0.430298	0.491333	0.524902	0.475464
	1178	0.058289	0.066833	0.076294	0.090332	0.119629	0.152283	0.19989	0.267334	0.424805	0.482788	0.517273	0.46936
	1179	0.058594	0.067749	0.075378	0.090027	0.118103	0.152283	0.19989	0.26062	0.419312	0.475769	0.509949	0.462341
	1180	0.056763	0.068054	0.074768	0.088501	0.116882	0.151978	0.198975	0.256958	0.415039	0.469666	0.501099	0.456543
	1181	0.056152	0.066223	0.074463	0.08728	0.115356	0.147705	0.198059	0.255127	0.40802	0.463867	0.4953	0.450134
	1182	0.056152	0.064087	0.072937	0.086975	0.112915	0.146179	0.196228	0.250855	0.398254	0.454407	0.489197	0.441284
	1183	0.057983	0.065613	0.073547	0.08606	0.11261	0.143433	0.193176	0.248108	0.391235	0.447998	0.482483	0.433044
	1184	0.056763	0.066223	0.075378	0.082703	0.111694	0.141296	0.190735	0.243225	0.387878	0.438843	0.473938	0.426025
	1185	0.055847	0.064392	0.074768	0.083313	0.107727	0.140381	0.188599	0.238647	0.383301	0.432129	0.466919	0.419617
	1186	0.055237	0.064087	0.073547	0.082397	0.107422	0.137634	0.183716	0.236511	0.379334	0.42511	0.460205	0.412598
	1187	0.054932	0.062561	0.072632	0.082703	0.106506	0.134583	0.181885	0.234375	0.37262	0.418396	0.454407	0.405884
	1188	0.055847	0.064087	0.071106	0.082397	0.107117	0.132141	0.177917	0.231934	0.367126	0.411987	0.446167	0.39856
	1189	0.054016	0.064392	0.069275	0.083313	0.105896	0.131531	0.174866	0.229187	0.361938	0.404663	0.438538	0.391541
	1190	0.05249	0.062866	0.066833	0.081482	0.105896	0.13031	0.171814	0.22644	0.359497	0.398254	0.429993	0.385437
	1191	0.052795	0.061951	0.067139	0.078125	0.103455	0.13092	0.170898	0.223694	0.353699	0.396118	0.423889	0.379333
	1192	0.053101	0.061035	0.068665	0.079651	0.102844	0.128479	0.168457	0.219421	0.348816	0.391846	0.418701	0.372009
	1193	0.054016	0.058899	0.068359	0.079346	0.102234	0.126343	0.166626	0.214844	0.342712	0.385437	0.413208	0.364075
	1194	0.05249	0.059204	0.069275	0.080566	0.099792	0.124207	0.166016	0.213623	0.338135	0.378723	0.408325	0.357971
	1195	0.050354	0.058594	0.067444	0.07843	0.100403	0.12146	0.163879	0.210571	0.331726	0.373535	0.403137	0.350952
	1196	0.049744	0.055542	0.068359	0.078125	0.099792	0.119934	0.162048	0.20752	0.326233	0.366516	0.394287	0.345764
	1197	0.050659	0.055542	0.068359	0.077515	0.098267	0.119324	0.160522	0.204773	0.319824	0.361023	0.387268	0.343323
	1198	0.050659	0.057373	0.065613	0.074768	0.097351	0.118713	0.157776	0.199585	0.315552	0.357056	0.379639	0.33844
	1199	0.050659	0.054932	0.063477	0.074463	0.09613	0.117188	0.154114	0.198669	0.31189	0.352478	0.372925	0.332642
	1200	0.048523	0.054626	0.064697	0.073547	0.095215	0.116882	0.153198	0.197754	0.307617	0.34729	0.36499	0.328369
	1201	0.048218	0.055237	0.064697	0.072937	0.095215	0.116882	0.153198	0.194397	0.302734	0.339355	0.358276	0.322266
	1202	0.048218	0.053711	0.062561	0.072632	0.093079	0.115967	0.150146	0.192566	0.298767	0.333252	0.354919	0.318909
	1203	0.048218	0.055542	0.06134	0.072327	0.092468	0.112305	0.148621	0.189819	0.29541	0.327454	0.350342	0.31311
	1204	0.047302	0.056763	0.062866	0.072937	0.092468	0.110779	0.148315	0.185242	0.292053	0.32074	0.346375	0.308227
	1205	0.046387	0.057373	0.061951	0.073853	0.092163	0.109863	0.146179	0.183105	0.288391	0.316162	0.343018	0.299683
	1206	0.046082	0.056152	0.06073	0.072937	0.090942	0.110474	0.144653	0.182495	0.285645	0.31189	0.336609	0.294495
	1207	0.045776	0.053406	0.060425	0.071106	0.088196	0.110474	0.143738	0.18219	0.280762	0.308533	0.331726	0.291138
	1208	0.047302	0.053101	0.058899	0.070496	0.08728	0.108948	0.141602	0.181885	0.275269	0.305176	0.327148	0.287781
	1209	0.044861	0.053406	0.057983	0.07019	0.087585	0.107422	0.140381	0.179443	0.270996	0.302429	0.32135	0.282898
	1210	0.04425	0.05188	0.057678	0.068665	0.08728	0.105896	0.13855	0.176086	0.267029	0.300293	0.315857	0.27771
	1211	0.045776	0.05127	0.055542	0.068665	0.085449	0.102539	0.136108	0.173035	0.263367	0.293884	0.311584	0.271912
	1212	0.045776	0.049133	0.054626	0.07019	0.08606	0.103149	0.133667	0.172119	0.260315	0.289001	0.305176	0.267639
	1213	0.044861	0.048523	0.054626	0.068665	0.08728	0.102234	0.132141	0.171204	0.256348	0.284424	0.300903	0.264587
	1214	0.045471	0.048523	0.054321	0.068054	0.085144	0.101318	0.131226	0.168457	0.252991	0.281677	0.297546	0.26001
	1215	0.045166	0.049133	0.052795	0.067749	0.084839	0.099487	0.131226	0.167236	0.250244	0.27832	0.293579	0.256653
	1216	0.04425	0.050049	0.052795	0.067749	0.085449	0.098572	0.130005	0.166016	0.248718	0.276184	0.289917	0.256043
	1217	0.043335	0.048828	0.05188	0.065613	0.084229	0.097046	0.128784	0.164185	0.246887	0.273438	0.287476	0.253601
	1218	0.041809	0.048523	0.054932	0.066833	0.083008	0.097961	0.128174	0.161743	0.24353	0.270386	0.285645	0.249939
	1219	0.042419	0.046997	0.056763	0.066528	0.083008	0.097046	0.126038	0.159302	0.241699	0.269775	0.281982	0.245056
	1220	0.041809	0.047302	0.054016	0.065613	0.082703	0.096741	0.123901	0.156555	0.241089	0.267029	0.278626	0.241699
	1221	0.041809	0.046997	0.054016	0.063782	0.080566	0.095825	0.122986	0.152283	0.238647	0.262146	0.275269	0.239258
	1222	0.041199	0.046082	0.05127	0.064392	0.076599	0.09491	0.121765	0.154114	0.235901	0.259399	0.273438	0.238037
	1223	0.041809	0.046692	0.050354	0.063171	0.077209	0.095215	0.120239	0.153809	0.23468	0.256958	0.271301	0.235901
	1224	0.041809	0.047607	0.05188	0.063782	0.075989	0.09613	0.120544	0.153503	0.232239	0.255127	0.26886	0.233765
	1225	0.041504	0.048828	0.05127	0.064087	0.075989	0.09491	0.118713	0.151367	0.230713	0.252686	0.263977	0.231323
	1226	0.039368	0.049438	0.050049	0.064697	0.074768	0.094604	0.117798	0.151672	0.229492	0.25116	0.262451	0.227661
	1227	0.039063	0.047913	0.050354	0.063782	0.075989	0.09491	0.117493	0.152588	0.227356	0.247498	0.26001	0.225525
	1228	0.039368	0.046997	0.049744	0.063782	0.074158	0.093689	0.116272	0.149841	0.224304	0.245972	0.259094	0.223083
	1229	0.040894	0.047302	0.048218	0.062561	0.075073	0.092163	0.116272	0.147705	0.221558	0.243835	0.257874	0.219727
	1230	0.039063	0.045166	0.049744	0.06073	0.075684	0.090942	0.115356	0.147095	0.219727	0.24231	0.256958	0.218811
	1231	0.039063	0.044861	0.048523	0.060425	0.075989	0.090942	0.112915	0.146484	0.217285	0.241089	0.257263	0.218201
	1232	0.038757	0.04425	0.050964	0.058289	0.074768	0.090027	0.11322	0.144043	0.21759	0.239563	0.255127	0.217285
	1233	0.038757	0.041809	0.050354	0.059204	0.074463	0.089417	0.112915	0.141602	0.219116	0.237427	0.251465	0.215454
	1234	0.039368	0.040283	0.049744	0.058594	0.075378	0.087891	0.111084	0.142212	0.215759	0.236206	0.247803	0.213623
	1235	0.038147	0.040894	0.049133	0.057068	0.075378	0.088806	0.109863	0.141602	0.213928	0.236816	0.244141	0.213623
	1236	0.041504	0.040894	0.046387	0.058899	0.074158	0.089722	0.110474	0.140076	0.213013	0.235291	0.242615	0.212707
	1237	0.041199	0.040283	0.046997	0.058594	0.074463	0.088806	0.113525	0.137634	0.211792	0.231323	0.240173	0.213623
	1238	0.041504	0.040283	0.045776	0.058594	0.073242	0.089722	0.112	0.13855	0.211792	0.228271	0.238037	0.212707
	1239	0.042114	0.039978	0.045166	0.058594	0.072327	0.090637	0.112305	0.137329	0.212402	0.225525	0.234985	0.210876
	1240	0.040283	0.040588	0.047913	0.058289	0.071716	0.090027	0.109558	0.135498	0.211487	0.22644	0.234375	0.207825
	1241	0.041199	0.042419	0.047913	0.059509	0.071716	0.089111	0.111084	0.136108	0.211487	0.226746	0.233459	0.205994
	1242	0.040894	0.043335	0.050354	0.058899	0.071411	0.08667	0.109558	0.135803	0.211792	0.224609	0.233154	0.205994
	1243	0.039368	0.041809	0.049744	0.059509	0.071106	0.086975	0.108948	0.135193	0.211487	0.223694	0.233459	0.205383
	1244	0.040283	0.042725	0.050659	0.058899	0.069275	0.08606	0.107727	0.134277	0.211487	0.221863	0.232849	0.203247
	1245	0.039368	0.043335	0.048523	0.058899	0.06958	0.085144	0.107422	0.134583	0.207214	0.220642	0.231934	0.201721
	1246	0.040894	0.043335	0.046082	0.058899	0.06897	0.085144	0.107422	0.135193	0.204468	0.221252	0.227966	0.198975
	1247	0.040588	0.043945	0.047607	0.058594	0.06897	0.086365	0.107422	0.133362	0.205078	0.220032	0.226746	0.198669
	1248	0.040588	0.04425	0.046997	0.058899	0.07019	0.08606	0.108948	0.132751	0.203552	0.219116	0.223999	0.197754
	1249	0.039978	0.044861	0.047913	0.058899	0.070496	0.084839	0.107727	0.130615	0.202026	0.21637	0.223084	0.197449
	1250	0.041504	0.043335	0.048828	0.057373	0.069885	0.085449	0.105591	0.129089	0.19928	0.214233	0.223999	0.196228
	1251	0.040894	0.04425	0.049438	0.057068	0.07019	0.083008	0.105591	0.128784	0.197449	0.214539	0.221252	0.196838
	1252	0.041504	0.044861	0.049744	0.056458	0.069275	0.083008	0.107422	0.128784	0.198669	0.212097	0.21759	0.194702
	1253	0.041809	0.045166	0.051575	0.056152	0.069275	0.083618	0.106506	0.129395	0.197449	0.211487	0.21698	0.192871
	1254	0.040588	0.045166	0.049744	0.055847	0.06897	0.082092	0.105591	0.130005	0.196533	0.213318	0.214233	0.191345
	1255	0.038452	0.045166	0.048218	0.055542	0.068359	0.081177	0.105286	0.127869	0.193176	0.211792	0.213928	0.189514
	1256	0.040283	0.044861	0.048523	0.056152	0.067444	0.081787	0.106506	0.127563	0.190125	0.211487	0.216675	0.187073
	1257	0.039673	0.04364	0.046082	0.054016	0.068054	0.082703	0.104675	0.127258	0.187683	0.207825	0.218506	0.185547
	1258	0.040588	0.043945	0.045471	0.054016	0.069275	0.082397	0.101929	0.129395	0.184937	0.203857	0.21759	0.185242
	1259	0.039063	0.04303	0.044556	0.056763	0.06897	0.081482	0.101624	0.130005	0.183411	0.202637	0.215759	0.184021
	1260	0.038757	0.043945	0.045166	0.054016	0.067139	0.082397	0.101624	0.128784	0.183105	0.202332	0.212402	0.184631
	1261	0.036316	0.045471	0.042419	0.054016	0.067139	0.083008	0.100098	0.127563	0.183411	0.201721	0.210266	0.183411
	1262	0.037842	0.046387	0.042725	0.053406	0.068054	0.081787	0.101013	0.128479	0.182495	0.200806	0.208435	0.18219
	1263	0.037231	0.044556	0.042114	0.053406	0.066223	0.082397	0.099182	0.128479	0.1828	0.198669	0.207825	0.180054
	1264	0.037231	0.044556	0.04303	0.054321	0.066528	0.081482	0.099487	0.127258	0.180969	0.198975	0.205078	0.18158
	1265	0.038147	0.044861	0.044556	0.055237	0.065308	0.081482	0.098267	0.125427	0.178528	0.196838	0.203247	0.179749
	1266	0.037842	0.044861	0.045166	0.055542	0.066528	0.079651	0.097961	0.126038	0.175781	0.195923	0.202026	0.176086
	1267	0.039978	0.045776	0.044556	0.056152	0.067139	0.080261	0.097351	0.123291	0.171509	0.194092	0.199585	0.174866
	1268	0.038147	0.045471	0.04303	0.054626	0.066833	0.07782	0.096741	0.123291	0.171509	0.191345	0.197754	0.17334
	1269	0.036011	0.046082	0.043945	0.054321	0.066223	0.079041	0.09491	0.122986	0.170593	0.190125	0.195923	0.171814
	1270	0.036316	0.045471	0.043335	0.054321	0.065308	0.07843	0.095215	0.122375	0.170898	0.186768	0.193481	0.169678
	1271	0.036011	0.044861	0.042419	0.055542	0.065613	0.077515	0.094299	0.119629	0.170593	0.184326	0.190735	0.168762
	1272	0.035706	0.044861	0.042419	0.055237	0.064697	0.076294	0.094604	0.117493	0.171814	0.184021	0.189819	0.168152
	1273	0.037231	0.044556	0.041199	0.054321	0.063477	0.075073	0.092468	0.116272	0.171814	0.180664	0.187378	0.166931
	1274	0.036621	0.042419	0.039368	0.054932	0.062866	0.075989	0.092468	0.115356	0.170593	0.180054	0.185242	0.166626
	1275	0.037231	0.04425	0.040283	0.055542	0.063477	0.075989	0.092773	0.11261	0.168152	0.176086	0.182495	0.163269
	1276	0.036926	0.04303	0.042114	0.054626	0.064087	0.076599	0.091858	0.111389	0.166321	0.172424	0.182495	0.161743
	1277	0.037231	0.043945	0.04364	0.055847	0.062866	0.075073	0.092468	0.111389	0.162354	0.170898	0.179749	0.159607
	1278	0.036011	0.041809	0.045166	0.055542	0.063477	0.076294	0.089722	0.108948	0.160828	0.169678	0.179138	0.157166
	1279	0.03418	0.042114	0.045776	0.053711	0.061035	0.077209	0.090027	0.108337	0.159912	0.169373	0.177612	0.155029
	1280	0.0354	0.042114	0.044861	0.054321	0.059509	0.075684	0.089417	0.108032	0.158081	0.169067	0.17395	0.155334
	1281	0.034485	0.041199	0.045471	0.054016	0.058899	0.075073	0.088501	0.108948	0.155945	0.168457	0.170593	0.151977
	1282	0.03479	0.041504	0.045776	0.053101	0.059204	0.073547	0.08728	0.108948	0.155334	0.168457	0.169067	0.149841
	1283	0.037537	0.041199	0.046082	0.05188	0.058594	0.072021	0.086975	0.109558	0.15625	0.16449	0.169678	0.149841
	1284	0.038757	0.040588	0.045776	0.050964	0.059204	0.072327	0.087585	0.109253	0.155945	0.162964	0.168152	0.148621
	1285	0.039063	0.040894	0.04303	0.049133	0.058899	0.072021	0.085144	0.107422	0.151978	0.162964	0.165405	0.147095
	1286	0.037537	0.039978	0.04364	0.048828	0.057068	0.072327	0.083618	0.105286	0.150452	0.158997	0.163269	0.144653
	1287	0.036621	0.038452	0.04425	0.048828	0.057678	0.069885	0.083618	0.10437	0.148926	0.155029	0.160522	0.144958
	1288	0.037231	0.038147	0.04364	0.049133	0.057678	0.068359	0.082397	0.101624	0.148621	0.154114	0.158691	0.142517
	1289	0.038452	0.039063	0.043335	0.048828	0.057678	0.066833	0.080566	0.101013	0.150757	0.154724	0.158081	0.137634
	1290	0.039063	0.038452	0.04303	0.046997	0.058289	0.065308	0.079651	0.100403	0.149231	0.152283	0.15625	0.136108
	1291	0.038757	0.037842	0.041809	0.045776	0.055847	0.064392	0.078735	0.101013	0.148926	0.152893	0.15625	0.136414
	1292	0.035095	0.037537	0.040283	0.046082	0.056458	0.063782	0.076599	0.098877	0.146179	0.151062	0.153809	0.135498
	1293	0.0354	0.037231	0.041504	0.047607	0.055847	0.065308	0.075684	0.097656	0.145264	0.149841	0.152893	0.135193
	1294	0.033875	0.037537	0.040894	0.046997	0.055542	0.064697	0.076294	0.095825	0.141296	0.14679	0.150146	0.134582
	1295	0.034485	0.036011	0.039673	0.044556	0.056152	0.064697	0.074158	0.094604	0.140076	0.144348	0.147095	0.132141
	1296	0.033569	0.036926	0.038452	0.045471	0.056458	0.062561	0.075378	0.09613	0.137329	0.144348	0.144653	0.130615
	1297	0.032959	0.036621	0.039368	0.04425	0.055542	0.063477	0.076294	0.096436	0.137024	0.141602	0.142517	0.129394
	1298	0.032349	0.035706	0.039673	0.044556	0.053711	0.059814	0.075684	0.094604	0.135193	0.137939	0.140991	0.126038
	1299	0.033875	0.036316	0.039063	0.044556	0.054016	0.059814	0.075684	0.092773	0.131836	0.137024	0.140076	0.124512
	1300	0.034485	0.033264	0.037231	0.045166	0.052795	0.060425	0.075684	0.091248	0.130005	0.137024	0.13916	0.12207
	1301	0.036621	0.033875	0.0354	0.044861	0.050049	0.059204	0.075073	0.092773	0.126953	0.137634	0.13855	0.119019
	1302	0.037231	0.033264	0.037231	0.044861	0.05127	0.058594	0.073547	0.091858	0.125732	0.137024	0.138855	0.119019
	1303	0.034485	0.033569	0.036926	0.045166	0.050049	0.058594	0.071411	0.088806	0.123291	0.136719	0.137024	0.117188
	1304	0.03479	0.032959	0.036011	0.04303	0.050049	0.055237	0.072021	0.088806	0.122986	0.133972	0.134583	0.114746
	1305	0.0354	0.031738	0.035706	0.042114	0.047302	0.057373	0.072021	0.088501	0.121155	0.1297	0.132751	0.113525
	1306	0.03479	0.029907	0.034485	0.042419	0.045471	0.06012	0.070496	0.086975	0.120239	0.13031	0.128784	0.112
	1307	0.033875	0.028687	0.033569	0.040588	0.045471	0.059509	0.072021	0.08667	0.120239	0.13031	0.127869	0.112305
	1308	0.034485	0.028381	0.03418	0.040588	0.045471	0.057068	0.070496	0.083923	0.118408	0.13031	0.126343	0.111389
	1309	0.032959	0.029602	0.036316	0.039368	0.043335	0.055847	0.069275	0.081787	0.118103	0.127869	0.125427	0.111084
	1310	0.033875	0.029602	0.036926	0.038757	0.043335	0.054932	0.06897	0.082092	0.116272	0.126953	0.123901	0.108643
	1311	0.033264	0.029602	0.035095	0.038147	0.04364	0.054932	0.067749	0.079651	0.115356	0.125427	0.122375	0.108337
	1312	0.033264	0.031433	0.033264	0.036316	0.043945	0.056458	0.067139	0.077515	0.114136	0.121765	0.12207	0.106506
	1313	0.033264	0.031128	0.03479	0.036621	0.043335	0.056763	0.065918	0.076599	0.112915	0.119629	0.119629	0.104981
	1314	0.031433	0.031738	0.034485	0.036316	0.041809	0.056458	0.064087	0.07782	0.112	0.118408	0.117493	0.104065
	1315	0.029297	0.030518	0.033875	0.037231	0.041199	0.056152	0.065308	0.07782	0.109253	0.116577	0.115051	0.102844
	1316	0.027771	0.029602	0.034485	0.036011	0.040894	0.056458	0.065613	0.075378	0.107117	0.115967	0.113525	0.101318
	1317	0.028687	0.028992	0.034485	0.035706	0.040894	0.055847	0.061951	0.072937	0.105896	0.113831	0.113525	0.0997925
	1318	0.028076	0.029602	0.034485	0.036316	0.04425	0.052795	0.062866	0.072937	0.10437	0.111389	0.112	0.0985718
	1319	0.02655	0.02655	0.034485	0.038452	0.043335	0.053711	0.061951	0.071716	0.102539	0.109558	0.111084	0.0967407
	1320	0.027161	0.026855	0.036316	0.039063	0.041504	0.052795	0.063477	0.069885	0.099792	0.107727	0.108643	0.0952148
	1321	0.028381	0.026855	0.035706	0.039978	0.040283	0.050354	0.06134	0.06958	0.098572	0.10498	0.107117	0.0964355
	1322	0.027771	0.026245	0.036926	0.036316	0.041199	0.049744	0.06012	0.068359	0.096436	0.105591	0.104675	0.0946045
	1323	0.028076	0.026855	0.036316	0.0354	0.040894	0.050354	0.06012	0.068665	0.097656	0.105896	0.102539	0.0933838
	1324	0.027161	0.025635	0.034485	0.036316	0.039978	0.050354	0.058594	0.07019	0.099487	0.104675	0.102234	0.0939941
	1325	0.02655	0.024414	0.032043	0.036316	0.042419	0.049744	0.056458	0.069275	0.098267	0.102844	0.101013	0.0918579
	1326	0.02594	0.02533	0.031738	0.036926	0.041809	0.050049	0.055237	0.068359	0.097351	0.104065	0.100098	0.0909424
	1327	0.02655	0.025024	0.031128	0.038147	0.041809	0.050049	0.054626	0.06958	0.095215	0.102539	0.099792	0.0912476
	1328	0.025635	0.02594	0.031128	0.038757	0.039673	0.048828	0.054932	0.071716	0.094299	0.099182	0.098572	0.0918579
	1329	0.025635	0.025635	0.029907	0.037231	0.037231	0.048523	0.053711	0.07019	0.094299	0.098267	0.099182	0.0875854
	1330	0.025024	0.025635	0.028381	0.037231	0.036621	0.046997	0.055542	0.06897	0.095215	0.099182	0.096741	0.0845337
	1331	0.025635	0.024719	0.027466	0.038147	0.03418	0.046997	0.055542	0.068054	0.093994	0.097351	0.095825	0.0860596
	1332	0.025024	0.024109	0.029297	0.039063	0.035706	0.046387	0.054016	0.067749	0.091858	0.09613	0.095215	0.0869751
	1333	0.023804	0.025635	0.029602	0.038757	0.0354	0.044556	0.053101	0.066528	0.090027	0.09491	0.09491	0.085144
	1334	0.022583	0.02533	0.030212	0.037842	0.0354	0.04303	0.051575	0.066833	0.090027	0.093994	0.093079	0.0839233
	1335	0.021667	0.023193	0.028381	0.035706	0.037231	0.041809	0.049438	0.064697	0.08667	0.090942	0.092163	0.0830078
	1336	0.022888	0.021667	0.028381	0.03479	0.033569	0.042114	0.049133	0.06134	0.084839	0.08728	0.088501	0.0790405
	1337	0.020142	0.020447	0.02655	0.031433	0.0354	0.043335	0.048218	0.059814	0.083618	0.087891	0.088196	0.0784302
	1338	0.020447	0.021362	0.025635	0.028992	0.036316	0.04364	0.049438	0.057373	0.081177	0.08667	0.085449	0.0775147
	1339	0.020752	0.022278	0.02655	0.029602	0.035706	0.042419	0.048218	0.059509	0.080566	0.086365	0.083923	0.0784302
	1340	0.020142	0.021973	0.02533	0.028992	0.036011	0.040894	0.048828	0.058899	0.080566	0.083313	0.083008	0.0762939
	1341	0.020447	0.023193	0.027161	0.028992	0.033875	0.041809	0.048523	0.058594	0.079956	0.083008	0.082092	0.0735474
	1342	0.019531	0.022278	0.026245	0.028687	0.033569	0.041504	0.046997	0.057373	0.07843	0.083618	0.082397	0.0741577
	1343	0.018311	0.022888	0.026245	0.029297	0.033875	0.041504	0.046387	0.054932	0.077515	0.084229	0.081177	0.0714111
	1344	0.019531	0.022278	0.02655	0.031433	0.034485	0.040283	0.046692	0.055542	0.076599	0.084534	0.083008	0.0704956
	1345	0.020447	0.022278	0.027466	0.030518	0.03418	0.039673	0.047302	0.056458	0.074768	0.081787	0.081177	0.0698852
	1346	0.022278	0.024109	0.027466	0.029297	0.03479	0.038452	0.046692	0.057678	0.073853	0.079041	0.080261	0.0698852
	1347	0.022583	0.023499	0.027161	0.029297	0.03418	0.038147	0.043945	0.055542	0.071411	0.080261	0.081787	0.0689697
	1348	0.023499	0.024414	0.026245	0.029907	0.033264	0.039673	0.041809	0.054932	0.071106	0.078125	0.080566	0.067749
	1349	0.022888	0.025024	0.023804	0.028381	0.032959	0.037842	0.043945	0.055237	0.072021	0.077209	0.079346	0.0646973
	1350	0.021667	0.02655	0.025635	0.029602	0.030212	0.038147	0.045471	0.054321	0.072327	0.076904	0.07782	0.0637817
	1351	0.020142	0.02533	0.02594	0.029907	0.030518	0.037842	0.046387	0.052185	0.073242	0.077209	0.075684	0.0656128
	1352	0.020752	0.026245	0.024109	0.032349	0.030212	0.036316	0.045166	0.050354	0.071716	0.075378	0.073853	0.0656128
	1353	0.021362	0.025024	0.023193	0.029297	0.031738	0.036926	0.045471	0.048523	0.071106	0.074768	0.073242	0.0650024
	1354	0.018616	0.02655	0.023804	0.028381	0.031738	0.037842	0.045776	0.048523	0.071106	0.071411	0.071106	0.0650024
	1355	0.019226	0.025024	0.022888	0.02655	0.031738	0.0354	0.046387	0.049744	0.070496	0.069885	0.070496	0.0634766
	1356	0.021973	0.022278	0.023804	0.02655	0.031433	0.0354	0.04303	0.046692	0.069885	0.06897	0.068054	0.062561
	1357	0.022888	0.021362	0.021973	0.026245	0.030823	0.035095	0.044861	0.047607	0.069885	0.06958	0.067749	0.0622559
	1358	0.020447	0.021057	0.020142	0.026245	0.030823	0.0354	0.044556	0.046692	0.066833	0.069885	0.065308	0.0601196
	1359	0.021362	0.021667	0.020752	0.025024	0.030212	0.032043	0.04303	0.046692	0.067139	0.067749	0.067444	0.0601196
	1360	0.021667	0.019226	0.023193	0.023804	0.027771	0.032043	0.04364	0.044556	0.064697	0.066833	0.066833	0.0604248
	1361	0.021057	0.018311	0.023499	0.022278	0.027771	0.031738	0.041504	0.043945	0.064392	0.064697	0.064697	0.0579834
	1362	0.021362	0.019531	0.024414	0.023193	0.027466	0.030823	0.040283	0.043335	0.063477	0.064087	0.061951	0.0567627
	1363	0.021973	0.019836	0.024414	0.022888	0.027771	0.031433	0.039368	0.042725	0.061035	0.062256	0.062256	0.0546265
	1364	0.020142	0.020142	0.024719	0.025635	0.022888	0.032654	0.038452	0.042419	0.058594	0.061035	0.060425	0.0531006
	1365	0.020752	0.018005	0.022888	0.024719	0.021667	0.03418	0.039063	0.041504	0.059204	0.06012	0.058899	0.0546265
	1366	0.021057	0.0177	0.023804	0.024109	0.022888	0.03418	0.039063	0.040894	0.058594	0.058594	0.059204	0.0537109
	1367	0.019836	0.018005	0.022583	0.023499	0.022888	0.033264	0.039978	0.043335	0.056458	0.057983	0.056458	0.0512695
	1368	0.018921	0.018005	0.022278	0.023804	0.023193	0.033264	0.039978	0.043335	0.054626	0.058289	0.054932	0.050354
	1369	0.018921	0.018005	0.022888	0.022888	0.021362	0.033569	0.038757	0.04303	0.054626	0.057678	0.054932	0.0500488
	1370	0.0177	0.018616	0.023804	0.021057	0.021362	0.033264	0.036011	0.042114	0.052795	0.056152	0.054626	0.0469971
	1371	0.016785	0.018921	0.022888	0.019836	0.022888	0.033264	0.037231	0.039978	0.051575	0.057068	0.053711	0.0466919
	1372	0.018311	0.020142	0.022583	0.019226	0.022583	0.032043	0.0354	0.040894	0.052795	0.056458	0.054016	0.0466919
	1373	0.019226	0.018616	0.020752	0.020142	0.024414	0.031738	0.032959	0.040588	0.05249	0.057678	0.053101	0.0460815
	1374	0.020142	0.018921	0.020142	0.020142	0.026245	0.030212	0.032654	0.039673	0.052185	0.057983	0.05127	0.0469971
	1375	0.020752	0.019836	0.021667	0.021362	0.026855	0.030212	0.030823	0.036621	0.050354	0.056152	0.050964	0.0466919
	1376	0.020142	0.018616	0.023804	0.021362	0.025635	0.030212	0.030518	0.035706	0.049133	0.054016	0.050354	0.0457764
	1377	0.018616	0.019531	0.022278	0.021667	0.028076	0.029907	0.032349	0.037231	0.047302	0.05249	0.049438	0.0457764
	1378	0.016174	0.0177	0.020752	0.023499	0.029297	0.030518	0.031128	0.03479	0.047913	0.052795	0.047913	0.0457764
	1379	0.01709	0.018616	0.021057	0.023193	0.027161	0.027771	0.030823	0.032654	0.045776	0.05127	0.048828	0.0445557
	1380	0.01709	0.019226	0.019531	0.021362	0.02594	0.029602	0.030823	0.032349	0.043945	0.050049	0.046692	0.0439453
	1381	0.017395	0.019226	0.020447	0.021057	0.024109	0.029602	0.027161	0.030518	0.042419	0.050049	0.046997	0.0439453
	1382	0.018311	0.018921	0.019531	0.019531	0.022278	0.029297	0.02655	0.031128	0.040588	0.048218	0.046692	0.0430298
	1383	0.017395	0.019226	0.018921	0.020752	0.021057	0.028076	0.02533	0.030823	0.039673	0.046692	0.044556	0.0411987
	1384	0.016479	0.020142	0.018616	0.020752	0.020752	0.026245	0.024414	0.029297	0.040283	0.046692	0.043335	0.039978
	1385	0.016174	0.019226	0.019226	0.020447	0.021362	0.023804	0.024719	0.029297	0.041199	0.04425	0.044556	0.0387573
	1386	0.015259	0.019531	0.018005	0.019531	0.021057	0.022583	0.024109	0.029907	0.042725	0.042725	0.043335	0.0375366
	1387	0.016174	0.019531	0.018616	0.018311	0.020142	0.022278	0.024109	0.028687	0.041809	0.041504	0.042725	0.0369263
	1388	0.0177	0.019531	0.017395	0.018921	0.018921	0.021973	0.023804	0.028687	0.041504	0.040894	0.04303	0.0372314
	1389	0.016785	0.0177	0.017395	0.018616	0.018921	0.021667	0.022278	0.030518	0.040283	0.041199	0.043335	0.0369263
	1390	0.01709	0.016174	0.016785	0.017395	0.021973	0.022583	0.022583	0.030518	0.042114	0.039368	0.041504	0.0384521
	1391	0.014954	0.018005	0.014038	0.017395	0.020447	0.024109	0.022583	0.030212	0.040283	0.039368	0.042419	0.0369263
	1392	0.013123	0.016785	0.013733	0.019226	0.019531	0.023804	0.023499	0.030823	0.037842	0.038757	0.041199	0.0378418
	1393	0.012207	0.0177	0.014038	0.020447	0.020142	0.025024	0.022888	0.031433	0.037231	0.039368	0.041199	0.038147
	1394	0.013123	0.016785	0.014954	0.019531	0.018921	0.023193	0.022583	0.031128	0.033875	0.039368	0.039368	0.0360107
	1395	0.013428	0.015869	0.015259	0.018921	0.020142	0.021667	0.024109	0.029602	0.032043	0.039368	0.036621	0.0360107
	1396	0.012207	0.017395	0.013733	0.019226	0.018921	0.021667	0.023499	0.028687	0.032654	0.038757	0.035706	0.0354004
	1397	0.013733	0.018921	0.013428	0.018005	0.019836	0.023499	0.023193	0.029297	0.03479	0.038452	0.036011	0.0344849
	1398	0.013428	0.018616	0.012512	0.019531	0.018311	0.022888	0.021362	0.028076	0.0354	0.039063	0.036011	0.0344849
	1399	0.013123	0.014954	0.011902	0.019226	0.018616	0.022278	0.021973	0.028076	0.03418	0.039978	0.035706	0.0341797
	1400	0.012207	0.016174	0.012207	0.01709	0.016785	0.021057	0.022278	0.028687	0.033569	0.038147	0.036926	0.0344849

## Sheet: Figure 1e
Figure 1e
	Wavelength (nm)	Fluorescence intensity (a.u.) of BPBBT in THF	Fluorescence intensity (a.u.) of BPBBT in THF/water (90/10)	Fluorescence intensity (a.u.) of BPBBT in THF/water (80/20)	Fluorescence intensity (a.u.) of BPBBT in THF/water (70/30)	Fluorescence intensity (a.u.) of BPBBT in THF/water (60/40)	Fluorescence intensity (a.u.) of BPBBT in THF/water (50/50)	Fluorescence intensity (a.u.) of BPBBT in THF/water (40/60)	Fluorescence intensity (a.u.) of BPBBT in THF/water (30/70)	Fluorescence intensity (a.u.) of BPBBT in THF/water (20/80)	Fluorescence intensity (a.u.) of BPBBT in THF/water (10/90)	Fluorescence intensity (a.u.) of BPBBT in THF/water (5/95)
	890	0.239258	0.227356	0.209961	0.191956	0.092468	0.365906	0.419006	0.457459	0.627441	0.568237	0.646057
	891	0.206604	0.195923	0.183105	0.165405	0.09552	0.310669	0.365295	0.394592	0.570984	0.522766	0.59082
	892	0.179443	0.171204	0.158997	0.143127	0.09491	0.26886	0.32074	0.343323	0.527344	0.486755	0.54596
	893	0.157471	0.150146	0.140381	0.127563	0.094299	0.235291	0.283203	0.30426	0.491943	0.459595	0.512695
	894	0.138245	0.135193	0.122681	0.112305	0.095215	0.209351	0.255127	0.273132	0.464783	0.439453	0.487671
	895	0.125122	0.120239	0.110779	0.101013	0.092468	0.190125	0.234985	0.248108	0.446167	0.423889	0.466919
	896	0.115662	0.111084	0.098877	0.093079	0.093994	0.17334	0.218201	0.229797	0.431213	0.412598	0.454102
	897	0.108337	0.102234	0.091248	0.085754	0.095215	0.162659	0.203857	0.216064	0.421448	0.404053	0.443115
	898	0.100098	0.097656	0.084534	0.079651	0.097046	0.153809	0.193787	0.203552	0.414124	0.397339	0.435791
	899	0.094604	0.091858	0.079651	0.075684	0.099487	0.146484	0.186462	0.193481	0.406799	0.394287	0.429688
	900	0.090332	0.091553	0.075989	0.073853	0.097351	0.141296	0.181885	0.187378	0.404968	0.392456	0.427551
	901	0.08667	0.08728	0.073242	0.071411	0.098572	0.137634	0.179138	0.183716	0.403137	0.393982	0.425415
	902	0.084229	0.084839	0.072937	0.06897	0.098877	0.132751	0.176697	0.178528	0.402832	0.395508	0.426636
	903	0.082397	0.082092	0.074463	0.068359	0.099487	0.129089	0.173035	0.175171	0.401917	0.393982	0.429077
	904	0.082703	0.081177	0.071716	0.068665	0.100708	0.127563	0.171509	0.17395	0.404053	0.397034	0.430603
	905	0.080872	0.079956	0.069885	0.067749	0.100708	0.130615	0.168762	0.172424	0.407105	0.400085	0.432434
	906	0.078735	0.076599	0.07019	0.065308	0.100708	0.128479	0.168762	0.171814	0.40802	0.402527	0.43396
	907	0.076904	0.076599	0.068054	0.065613	0.101318	0.128174	0.168152	0.172119	0.412292	0.40802	0.437622
	908	0.075684	0.076599	0.066223	0.065613	0.101929	0.127563	0.168762	0.171814	0.415955	0.409851	0.441589
	909	0.076599	0.075073	0.067749	0.065002	0.101929	0.126038	0.169373	0.173035	0.418701	0.411682	0.446472
	910	0.078125	0.073547	0.067749	0.064392	0.101624	0.126953	0.173035	0.172424	0.420532	0.415039	0.447693
	911	0.077209	0.071411	0.068054	0.063171	0.102234	0.126038	0.173035	0.175171	0.424194	0.419617	0.453491
	912	0.079346	0.072937	0.067139	0.066223	0.102539	0.127869	0.172424	0.177307	0.430298	0.422668	0.456848
	913	0.07843	0.074463	0.067444	0.066833	0.101624	0.130005	0.17395	0.176697	0.432434	0.426636	0.460205
	914	0.079651	0.074768	0.066833	0.067444	0.10437	0.13092	0.176392	0.177307	0.434265	0.431824	0.463867
	915	0.079346	0.072632	0.069885	0.067749	0.105286	0.131226	0.178833	0.177917	0.440063	0.437012	0.466614
	916	0.078735	0.071716	0.071411	0.067749	0.102844	0.13092	0.180664	0.179443	0.443726	0.440063	0.469971
	917	0.079956	0.070801	0.06958	0.068665	0.10376	0.131836	0.181885	0.180664	0.450745	0.444641	0.472412
	918	0.079041	0.07019	0.06958	0.068665	0.10437	0.131531	0.184021	0.181885	0.453186	0.45105	0.475769
	919	0.080566	0.06958	0.069885	0.06958	0.106812	0.132446	0.187073	0.184021	0.457153	0.453796	0.479736
	920	0.081177	0.070496	0.069885	0.068054	0.109253	0.133667	0.189209	0.185547	0.458374	0.454407	0.484314
	921	0.082397	0.072021	0.070801	0.067139	0.112	0.133667	0.188904	0.186157	0.460815	0.457764	0.487061
	922	0.082092	0.072937	0.069275	0.065613	0.115051	0.135193	0.19165	0.187378	0.464478	0.458679	0.491333
	923	0.080261	0.073242	0.070496	0.064392	0.115662	0.136719	0.193176	0.188904	0.468445	0.463257	0.495911
	924	0.078125	0.073853	0.07019	0.063782	0.113831	0.139465	0.193481	0.19043	0.470886	0.465088	0.498962
	925	0.078125	0.072632	0.070496	0.062561	0.115051	0.139771	0.196838	0.19165	0.474243	0.469055	0.504761
	926	0.079041	0.072021	0.06958	0.062866	0.115662	0.139465	0.198669	0.193176	0.47821	0.471802	0.507202
	927	0.079346	0.072021	0.069275	0.063171	0.114136	0.141296	0.201721	0.195923	0.479736	0.473938	0.509949
	928	0.078735	0.073242	0.067139	0.06134	0.113525	0.141602	0.203857	0.196838	0.480652	0.480042	0.513001
	929	0.078125	0.073547	0.066223	0.062256	0.114746	0.143738	0.203247	0.198364	0.481567	0.481262	0.516968
	930	0.077209	0.073853	0.067749	0.064697	0.114136	0.144348	0.205994	0.201111	0.484924	0.483704	0.52063
	931	0.079651	0.074158	0.068665	0.064392	0.116272	0.14679	0.207214	0.203857	0.487671	0.48584	0.520935
	932	0.081787	0.074463	0.067749	0.064087	0.116882	0.14801	0.209961	0.204163	0.491638	0.489197	0.522156
	933	0.079956	0.075684	0.067139	0.064697	0.116272	0.150757	0.211182	0.207825	0.493164	0.489807	0.523071
	934	0.081482	0.074768	0.067444	0.064087	0.118103	0.153503	0.212708	0.209656	0.496826	0.491333	0.525513
	935	0.081482	0.076599	0.068665	0.065308	0.119324	0.15564	0.215149	0.213623	0.499268	0.496216	0.530701
	936	0.083923	0.076294	0.071716	0.065002	0.119629	0.158386	0.21698	0.215454	0.500488	0.498962	0.533752
	937	0.083008	0.076904	0.070801	0.063782	0.119629	0.159607	0.21759	0.21637	0.50354	0.499878	0.535584
	938	0.083923	0.076904	0.07019	0.063782	0.120239	0.159302	0.219116	0.220337	0.504761	0.502014	0.537415
	939	0.083618	0.078735	0.070496	0.064392	0.121155	0.162354	0.224304	0.222168	0.505981	0.504456	0.536499
	940	0.083923	0.07843	0.071411	0.064697	0.122375	0.162354	0.227356	0.223999	0.507507	0.507202	0.536194
	941	0.08667	0.079041	0.070496	0.068359	0.121765	0.164795	0.230103	0.22583	0.510254	0.509644	0.541077
	942	0.086975	0.079041	0.071106	0.070496	0.123291	0.168152	0.233765	0.226746	0.511475	0.511169	0.543823
	943	0.08606	0.07782	0.071106	0.06958	0.123901	0.168457	0.236816	0.230408	0.512085	0.510864	0.545349
	944	0.085754	0.078125	0.071411	0.070801	0.126038	0.171509	0.239868	0.233154	0.513001	0.513001	0.547485
	945	0.08728	0.080566	0.07019	0.071411	0.13092	0.173035	0.241699	0.237732	0.515442	0.514526	0.549927
	946	0.086975	0.081787	0.070801	0.071411	0.131531	0.176392	0.24353	0.238953	0.516357	0.515747	0.551758
	947	0.08667	0.079956	0.07019	0.072327	0.132141	0.177917	0.244446	0.240784	0.516663	0.517578	0.553284
	948	0.086975	0.078125	0.069885	0.073547	0.132446	0.179443	0.245972	0.24231	0.516357	0.515747	0.554504
	949	0.088501	0.079651	0.073242	0.072327	0.133057	0.181274	0.250855	0.24353	0.517273	0.518799	0.557251
	950	0.091858	0.079651	0.075989	0.072327	0.133972	0.183716	0.252686	0.245056	0.517578	0.518494	0.560303
	951	0.093994	0.080566	0.077515	0.072327	0.135803	0.187683	0.256653	0.250244	0.517578	0.519714	0.561523
	952	0.093994	0.083313	0.078735	0.072327	0.133972	0.187378	0.257874	0.253601	0.518189	0.521545	0.56366
	953	0.09491	0.083923	0.078125	0.073242	0.136719	0.190125	0.257568	0.256042	0.518494	0.524292	0.562744
	954	0.095215	0.084839	0.079346	0.075684	0.13855	0.190735	0.259399	0.258484	0.52002	0.525208	0.563049
	955	0.09613	0.084839	0.077515	0.075378	0.139771	0.192871	0.26062	0.263977	0.520935	0.523682	0.563355
	956	0.095825	0.084839	0.079346	0.077209	0.140076	0.195923	0.263062	0.266418	0.523376	0.523682	0.563965
	957	0.096741	0.087891	0.080566	0.07843	0.140686	0.2005	0.265503	0.269775	0.525513	0.524597	0.563049
	958	0.100098	0.090027	0.081177	0.080566	0.142212	0.204773	0.26947	0.273132	0.527649	0.525513	0.56427
	959	0.101929	0.090637	0.083618	0.079956	0.142517	0.20874	0.272827	0.2771	0.529785	0.526733	0.565796
	960	0.102539	0.093689	0.083008	0.082703	0.146484	0.212708	0.27771	0.280762	0.53009	0.52887	0.568543
	961	0.10376	0.094604	0.085144	0.084839	0.146484	0.217896	0.281372	0.283508	0.531616	0.527039	0.569458
	962	0.106506	0.096741	0.085144	0.085754	0.149536	0.219421	0.281677	0.288086	0.532532	0.528564	0.570068
	963	0.107117	0.097351	0.085754	0.083923	0.151367	0.221558	0.284119	0.291443	0.532837	0.529175	0.570679
	964	0.108948	0.100403	0.085449	0.085754	0.156555	0.224915	0.286865	0.292969	0.531921	0.52948	0.57251
	965	0.110779	0.101929	0.08667	0.088501	0.15564	0.229492	0.290527	0.296936	0.531921	0.527649	0.57373
	966	0.111084	0.102539	0.087585	0.088806	0.158081	0.231018	0.293274	0.301209	0.533447	0.528564	0.576782
	967	0.113525	0.101624	0.087891	0.089722	0.157776	0.232544	0.298157	0.305176	0.533142	0.531921	0.576477
	968	0.115051	0.102539	0.089722	0.092773	0.158691	0.234985	0.301514	0.310059	0.534363	0.532227	0.578003
	969	0.116577	0.10376	0.090332	0.093384	0.162048	0.236206	0.306091	0.314636	0.53772	0.531616	0.578613
	970	0.119324	0.10437	0.091553	0.094604	0.166016	0.239868	0.310059	0.318604	0.53833	0.532837	0.577393
	971	0.120239	0.107117	0.094604	0.097656	0.168457	0.24231	0.311279	0.32135	0.53894	0.534668	0.582275
	972	0.12146	0.107117	0.098267	0.097656	0.170593	0.246277	0.3125	0.324707	0.538635	0.535584	0.583496
	973	0.122681	0.108643	0.097046	0.09491	0.171814	0.248413	0.314331	0.32959	0.540772	0.535278	0.583191
	974	0.125732	0.109558	0.097656	0.097046	0.17395	0.250549	0.319214	0.332642	0.541077	0.537109	0.585022
	975	0.128174	0.109558	0.100403	0.096436	0.175171	0.249939	0.325012	0.334473	0.541687	0.539246	0.585632
	976	0.129089	0.110474	0.100403	0.096436	0.177917	0.252686	0.328674	0.334473	0.542908	0.540161	0.585632
	977	0.128784	0.112305	0.102234	0.099182	0.179749	0.256653	0.331116	0.33905	0.545654	0.539856	0.586853
	978	0.128784	0.115051	0.10376	0.098877	0.181274	0.26001	0.335083	0.343018	0.545349	0.540772	0.588379
	979	0.13031	0.116577	0.103149	0.102844	0.181274	0.263367	0.33905	0.346069	0.54596	0.541992	0.591736
	980	0.133057	0.116577	0.10376	0.10437	0.181885	0.267944	0.342712	0.351563	0.548096	0.545044	0.593567
	981	0.133057	0.118103	0.105591	0.105591	0.183716	0.271301	0.344849	0.35614	0.548706	0.546265	0.594177
	982	0.133667	0.118408	0.108337	0.106812	0.185242	0.275879	0.346069	0.359497	0.549622	0.54657	0.596619
	983	0.134277	0.120239	0.110168	0.107422	0.187378	0.276794	0.349121	0.362549	0.548096	0.547791	0.596008
	984	0.134583	0.121765	0.110474	0.107117	0.191345	0.278015	0.354004	0.368042	0.549622	0.547791	0.597839
	985	0.137024	0.122375	0.111084	0.108948	0.191956	0.282898	0.358582	0.372925	0.550232	0.550232	0.59845
	986	0.138855	0.123291	0.109253	0.110474	0.192566	0.285645	0.361328	0.377197	0.550842	0.552979	0.600586
	987	0.140686	0.125122	0.108337	0.111084	0.194702	0.288696	0.36499	0.38147	0.551758	0.553589	0.602112
	988	0.141907	0.125427	0.109863	0.110779	0.194702	0.291443	0.369873	0.384827	0.553894	0.556641	0.604858
	989	0.144043	0.125427	0.109558	0.109863	0.195618	0.293884	0.37323	0.388794	0.553589	0.557251	0.606384
	990	0.144348	0.125122	0.110168	0.114441	0.197754	0.298767	0.377197	0.393066	0.554199	0.557861	0.6073
	991	0.144653	0.124817	0.111694	0.11322	0.197449	0.300293	0.380249	0.395813	0.554504	0.558777	0.608826
	992	0.144653	0.124817	0.112915	0.111084	0.198669	0.303955	0.382385	0.398865	0.556641	0.560913	0.610046
	993	0.146179	0.125732	0.113831	0.110474	0.200195	0.303955	0.387268	0.404968	0.559082	0.562134	0.609741
	994	0.148315	0.126953	0.114746	0.113831	0.201111	0.308228	0.390625	0.408936	0.559692	0.563355	0.611572
	995	0.147705	0.129089	0.115051	0.116272	0.202026	0.311584	0.395813	0.414124	0.558777	0.56366	0.610962
	996	0.14801	0.128479	0.116577	0.118408	0.201416	0.314331	0.397644	0.419006	0.559692	0.564575	0.613098
	997	0.147705	0.130005	0.117188	0.116882	0.199585	0.314941	0.398865	0.422668	0.560303	0.56427	0.613709
	998	0.14801	0.128479	0.116577	0.116882	0.203247	0.316467	0.402222	0.424805	0.563355	0.56488	0.613403
	999	0.149231	0.1297	0.117493	0.118103	0.203247	0.319519	0.403442	0.429077	0.56427	0.562439	0.614319
	1000	0.150452	0.128479	0.118103	0.117798	0.203247	0.321655	0.405579	0.435181	0.565491	0.563049	0.614929
	1001	0.150757	0.128174	0.117798	0.118408	0.205383	0.323181	0.409241	0.436707	0.565796	0.56427	0.616455
	1002	0.150757	0.1297	0.117798	0.117493	0.207214	0.324707	0.412292	0.439453	0.56366	0.565491	0.618286
	1003	0.150757	0.131531	0.117493	0.116882	0.209656	0.326538	0.415649	0.444641	0.563049	0.565186	0.617981
	1004	0.151367	0.133667	0.117798	0.116882	0.212708	0.328674	0.419312	0.447693	0.563049	0.565796	0.621033
	1005	0.152893	0.133667	0.117188	0.116272	0.213318	0.32959	0.422668	0.451355	0.565491	0.567322	0.622559
	1006	0.151062	0.133362	0.119019	0.117493	0.212708	0.333557	0.427246	0.451965	0.56427	0.568543	0.625305
	1007	0.151062	0.133972	0.118713	0.117798	0.212402	0.336914	0.429688	0.455933	0.566406	0.568543	0.625916
	1008	0.150757	0.134277	0.118408	0.116272	0.212402	0.340271	0.431519	0.4599	0.566406	0.567932	0.626831
	1009	0.151062	0.135193	0.118713	0.115356	0.213013	0.341797	0.43396	0.461121	0.566711	0.567017	0.626831
	1010	0.153198	0.133667	0.119019	0.116577	0.213623	0.345154	0.435486	0.464783	0.565796	0.567322	0.626831
	1011	0.153198	0.133667	0.120544	0.115967	0.213928	0.346985	0.435181	0.466614	0.566711	0.568848	0.627747
	1012	0.152893	0.133057	0.12146	0.116272	0.213928	0.3479	0.436707	0.467529	0.565186	0.567932	0.628357
	1013	0.151367	0.132751	0.121765	0.115051	0.215454	0.350952	0.438843	0.469971	0.56488	0.568543	0.627747
	1014	0.151978	0.13092	0.12085	0.11322	0.213928	0.353394	0.440979	0.473022	0.565796	0.568543	0.627441
	1015	0.152283	0.13092	0.119019	0.11261	0.213013	0.354614	0.444641	0.474854	0.566711	0.569458	0.628662
	1016	0.151978	0.1297	0.118713	0.113831	0.213318	0.355835	0.445557	0.47821	0.568848	0.571594	0.627747
	1017	0.152283	0.130615	0.121155	0.115051	0.211487	0.355835	0.448608	0.478516	0.567627	0.571899	0.626526
	1018	0.151978	0.13092	0.12207	0.114136	0.209351	0.356445	0.451965	0.481873	0.56488	0.570679	0.628662
	1019	0.151367	0.13031	0.121765	0.114441	0.210876	0.358582	0.453796	0.487366	0.566101	0.571289	0.628052
	1020	0.150146	0.128174	0.121765	0.114441	0.213013	0.360718	0.455627	0.490417	0.565186	0.571899	0.628357
	1021	0.151062	0.127563	0.122375	0.114136	0.212097	0.362244	0.458374	0.492859	0.564575	0.569458	0.626831
	1022	0.153198	0.125122	0.120239	0.115967	0.214233	0.363464	0.460205	0.49469	0.56427	0.566406	0.626831
	1023	0.152283	0.126038	0.121155	0.116272	0.215149	0.36377	0.461731	0.49469	0.561523	0.56488	0.62439
	1024	0.151672	0.125732	0.119934	0.114136	0.216064	0.365295	0.462341	0.497437	0.562134	0.563049	0.621338
	1025	0.150146	0.123901	0.119324	0.111694	0.216064	0.367126	0.465393	0.501404	0.560913	0.562439	0.621338
	1026	0.149841	0.124207	0.119019	0.109863	0.216064	0.365601	0.466309	0.501099	0.559692	0.560608	0.618591
	1027	0.149536	0.127563	0.119324	0.109863	0.213623	0.366821	0.466919	0.501709	0.556641	0.560913	0.616455
	1028	0.150757	0.126953	0.115662	0.109253	0.211487	0.370789	0.467834	0.50354	0.55542	0.560608	0.614624
	1029	0.151367	0.126343	0.114746	0.106812	0.211487	0.372314	0.467529	0.507202	0.55542	0.558777	0.612183
	1030	0.152893	0.125732	0.11322	0.105896	0.212097	0.371399	0.46875	0.508728	0.554504	0.556641	0.609436
	1031	0.155334	0.123596	0.112305	0.106201	0.20813	0.37323	0.470276	0.510559	0.552368	0.552979	0.609436
	1032	0.154114	0.123291	0.112305	0.108337	0.209045	0.373535	0.473022	0.51239	0.550842	0.551453	0.605774
	1033	0.151672	0.120239	0.112	0.109253	0.209045	0.373535	0.474854	0.514221	0.549316	0.549927	0.605469
	1034	0.150757	0.12207	0.112	0.109863	0.206299	0.37384	0.475159	0.516052	0.547791	0.549622	0.604553
	1035	0.149536	0.120544	0.11261	0.108337	0.206604	0.374146	0.476379	0.518189	0.546265	0.550537	0.603333
	1036	0.148926	0.123596	0.11322	0.107117	0.209351	0.375671	0.476685	0.519409	0.544434	0.547791	0.601807
	1037	0.147095	0.122986	0.11322	0.106506	0.210266	0.376587	0.478516	0.520325	0.541992	0.545349	0.59845
	1038	0.147705	0.122681	0.111694	0.106812	0.20752	0.376282	0.479431	0.520935	0.538025	0.543518	0.596008
	1039	0.147705	0.121155	0.11261	0.108032	0.207825	0.376587	0.480042	0.52124	0.538025	0.540772	0.594788
	1040	0.145264	0.12085	0.113525	0.106812	0.206909	0.379334	0.480957	0.521851	0.535278	0.538025	0.592041
	1041	0.145569	0.12085	0.114746	0.107727	0.20752	0.380249	0.481567	0.523376	0.531616	0.535278	0.590515
	1042	0.1474	0.12207	0.113831	0.107727	0.206604	0.381775	0.482483	0.523987	0.527954	0.532227	0.59082
	1043	0.148926	0.123901	0.111694	0.107727	0.206299	0.38208	0.482788	0.523376	0.527954	0.532532	0.588379
	1044	0.149536	0.122986	0.110779	0.105286	0.205994	0.383301	0.482483	0.525513	0.527954	0.52887	0.586548
	1045	0.148926	0.120544	0.110779	0.10376	0.205383	0.384216	0.482483	0.523987	0.524597	0.526428	0.584717
	1046	0.149536	0.12085	0.109253	0.10498	0.204163	0.386047	0.481567	0.524597	0.52063	0.525208	0.580139
	1047	0.150452	0.119934	0.108948	0.105286	0.202637	0.387268	0.483093	0.525513	0.516968	0.522766	0.579834
	1048	0.151062	0.119324	0.110168	0.105896	0.202332	0.387573	0.482483	0.527649	0.515747	0.52063	0.574951
	1049	0.151672	0.119019	0.112	0.107727	0.203552	0.388489	0.481873	0.529175	0.513916	0.517578	0.571594
	1050	0.151062	0.117493	0.11261	0.108643	0.200806	0.387878	0.479126	0.531311	0.511169	0.515442	0.569458
	1051	0.150757	0.116882	0.111389	0.109558	0.202332	0.386658	0.481262	0.531921	0.507813	0.512695	0.568237
	1052	0.151367	0.117493	0.112	0.112	0.202332	0.385742	0.481262	0.533447	0.505066	0.509644	0.565796
	1053	0.151672	0.119019	0.11261	0.111084	0.202942	0.387573	0.482178	0.533142	0.502014	0.507813	0.56366
	1054	0.152588	0.120239	0.113831	0.109863	0.202637	0.387268	0.482178	0.532227	0.500793	0.506897	0.559998
	1055	0.153198	0.120544	0.11261	0.110474	0.205688	0.386963	0.483704	0.532227	0.498657	0.50354	0.55542
	1056	0.151367	0.12085	0.111389	0.111389	0.203552	0.387268	0.483093	0.534668	0.496826	0.501709	0.553589
	1057	0.150757	0.122375	0.112915	0.110168	0.202942	0.386658	0.484314	0.536499	0.492249	0.498657	0.551453
	1058	0.152283	0.119324	0.114136	0.110779	0.205688	0.386658	0.481873	0.537109	0.488586	0.494995	0.547485
	1059	0.153809	0.120544	0.115051	0.111084	0.205688	0.386353	0.483704	0.536194	0.48584	0.492249	0.542908
	1060	0.151062	0.121155	0.11322	0.110779	0.204773	0.386047	0.484314	0.535278	0.483093	0.489502	0.542908
	1061	0.151367	0.12146	0.111694	0.112305	0.203857	0.384521	0.484619	0.534973	0.479736	0.48584	0.542297
	1062	0.153198	0.123596	0.112305	0.111389	0.204468	0.385742	0.48645	0.535584	0.47699	0.484619	0.538025
	1063	0.151978	0.123596	0.111084	0.111694	0.204163	0.386353	0.48584	0.534668	0.474243	0.482788	0.535278
	1064	0.151672	0.124512	0.112305	0.111084	0.203247	0.386658	0.482788	0.534668	0.472412	0.480347	0.534058
	1065	0.152893	0.124207	0.113831	0.111084	0.201721	0.386658	0.484924	0.535278	0.471191	0.47821	0.531616
	1066	0.150146	0.124817	0.114441	0.111084	0.202026	0.386047	0.483704	0.534973	0.468445	0.476074	0.527039
	1067	0.150452	0.122375	0.113831	0.11322	0.201721	0.385742	0.480042	0.532227	0.469055	0.475464	0.525513
	1068	0.151367	0.122986	0.115051	0.114746	0.201416	0.383301	0.4776	0.533142	0.467224	0.471191	0.523071
	1069	0.151062	0.123901	0.114136	0.116882	0.200806	0.381165	0.475769	0.532837	0.464172	0.467529	0.519714
	1070	0.148926	0.124207	0.115051	0.116882	0.200195	0.38147	0.475159	0.531006	0.461731	0.462952	0.515747
	1071	0.148926	0.125427	0.115356	0.114746	0.2005	0.381775	0.474548	0.529785	0.459595	0.459595	0.513306
	1072	0.150757	0.123596	0.114136	0.115051	0.2005	0.381775	0.475159	0.529175	0.456848	0.455627	0.511169
	1073	0.150146	0.123291	0.11261	0.115662	0.198975	0.381775	0.473633	0.531006	0.454712	0.45105	0.508423
	1074	0.149231	0.123596	0.111694	0.116272	0.197754	0.382385	0.476379	0.530396	0.450439	0.447083	0.50415
	1075	0.151367	0.125122	0.114136	0.115051	0.197144	0.382996	0.476685	0.530396	0.445862	0.445557	0.501404
	1076	0.151978	0.1297	0.114136	0.112	0.198669	0.38147	0.477905	0.530701	0.445251	0.44342	0.496826
	1077	0.152283	0.128174	0.113525	0.11261	0.200195	0.380249	0.476685	0.528259	0.443115	0.443115	0.494385
	1078	0.153809	0.127563	0.115051	0.111694	0.200806	0.379028	0.475769	0.527954	0.437622	0.440063	0.492859
	1079	0.155334	0.127563	0.114746	0.112915	0.201416	0.379028	0.473938	0.525818	0.437317	0.436096	0.492249
	1080	0.155334	0.124512	0.11261	0.112305	0.19989	0.379944	0.471497	0.524902	0.434265	0.431824	0.488892
	1081	0.154724	0.125427	0.115051	0.112305	0.198975	0.379334	0.470581	0.523071	0.430908	0.431213	0.484619
	1082	0.157776	0.125427	0.115662	0.112	0.197144	0.378113	0.466919	0.522766	0.426636	0.428467	0.483093
	1083	0.157471	0.124512	0.116577	0.114136	0.196838	0.378418	0.464783	0.52124	0.424194	0.427246	0.480347
	1084	0.155334	0.125427	0.115051	0.113831	0.195923	0.378418	0.464783	0.518799	0.420837	0.424805	0.477295
	1085	0.153809	0.124207	0.115051	0.112305	0.195923	0.377197	0.465698	0.518189	0.41687	0.420227	0.473328
	1086	0.154419	0.122681	0.113525	0.111694	0.195007	0.376282	0.463562	0.515442	0.412903	0.415955	0.469666
	1087	0.153809	0.122986	0.113831	0.112915	0.196838	0.375061	0.462036	0.515137	0.410156	0.412292	0.463562
	1088	0.153503	0.123291	0.113525	0.113525	0.193481	0.37384	0.460205	0.514832	0.40741	0.411377	0.461121
	1089	0.151978	0.121155	0.115356	0.113525	0.193787	0.372925	0.459595	0.513916	0.404053	0.411072	0.4599
	1090	0.151672	0.121765	0.115356	0.113831	0.193481	0.372314	0.456848	0.512695	0.402222	0.407105	0.455933
	1091	0.152283	0.123901	0.115051	0.115356	0.191345	0.369873	0.455322	0.510559	0.400085	0.404358	0.451355
	1092	0.153503	0.123901	0.114136	0.114441	0.191345	0.368958	0.453796	0.508728	0.396729	0.400696	0.447998
	1093	0.152283	0.125122	0.112	0.113525	0.189514	0.368042	0.451965	0.506897	0.392151	0.397949	0.444946
	1094	0.153503	0.126953	0.111084	0.113525	0.189819	0.368652	0.452271	0.504761	0.389709	0.395813	0.442505
	1095	0.155029	0.127258	0.109863	0.111084	0.189209	0.367126	0.450439	0.503235	0.387878	0.39093	0.438843
	1096	0.15564	0.127563	0.110168	0.11322	0.188293	0.365601	0.447388	0.500183	0.383301	0.389404	0.435791
	1097	0.155945	0.127869	0.111084	0.112	0.185852	0.362244	0.444031	0.498657	0.381165	0.384521	0.432129
	1098	0.152893	0.128479	0.111084	0.11261	0.183716	0.361023	0.441895	0.496826	0.378113	0.38147	0.428467
	1099	0.154724	0.128174	0.113525	0.112915	0.184021	0.358887	0.440674	0.491943	0.374451	0.378418	0.425415
	1100	0.152893	0.125732	0.11322	0.112915	0.184021	0.359802	0.437622	0.490723	0.371094	0.374451	0.420837
	1101	0.152588	0.125122	0.11322	0.11261	0.182495	0.359802	0.435791	0.488586	0.368958	0.370483	0.41687
	1102	0.151367	0.123901	0.110168	0.111389	0.180664	0.358276	0.433655	0.484924	0.364685	0.366821	0.413513
	1103	0.150757	0.122986	0.108337	0.111084	0.180054	0.355225	0.432129	0.483398	0.361023	0.36377	0.409546
	1104	0.150146	0.121765	0.110474	0.111084	0.178528	0.353088	0.429077	0.480347	0.357666	0.362549	0.40741
	1105	0.150452	0.119324	0.109558	0.112305	0.176697	0.350647	0.427856	0.480347	0.356751	0.359192	0.403748
	1106	0.150146	0.119019	0.110474	0.111694	0.174561	0.348511	0.42572	0.476685	0.352783	0.355835	0.400391
	1107	0.151367	0.12146	0.111694	0.111389	0.174866	0.345764	0.422058	0.474243	0.351257	0.350342	0.395508
	1108	0.152283	0.118713	0.110779	0.110168	0.175781	0.343933	0.418396	0.470276	0.34729	0.348816	0.391235
	1109	0.152588	0.119934	0.110779	0.109558	0.176086	0.342712	0.41748	0.469055	0.342407	0.346375	0.386963
	1110	0.152283	0.120239	0.108948	0.107727	0.17334	0.341187	0.415039	0.466614	0.339661	0.343933	0.385742
	1111	0.151367	0.119324	0.106812	0.106506	0.170288	0.338745	0.414429	0.464478	0.338135	0.341492	0.382385
	1112	0.149536	0.117798	0.106812	0.103149	0.168457	0.338745	0.412903	0.462036	0.334167	0.337219	0.379334
	1113	0.148621	0.115967	0.108337	0.10437	0.168762	0.336609	0.409241	0.458679	0.32959	0.332947	0.375671
	1114	0.147095	0.117493	0.107117	0.10437	0.166626	0.334778	0.405884	0.455627	0.326538	0.329285	0.37323
	1115	0.145264	0.116882	0.106812	0.106506	0.1651	0.3302	0.403748	0.453186	0.32196	0.326538	0.370789
	1116	0.145569	0.115662	0.105896	0.104065	0.166626	0.328369	0.402527	0.449219	0.317688	0.323486	0.368042
	1117	0.145264	0.116577	0.10437	0.103149	0.167847	0.323792	0.398865	0.446472	0.315247	0.319214	0.36438
	1118	0.144653	0.116577	0.104675	0.101013	0.168457	0.324097	0.395813	0.443115	0.312805	0.314941	0.360718
	1119	0.144043	0.116882	0.105286	0.102539	0.168152	0.319824	0.391846	0.439453	0.310669	0.310974	0.357971
	1120	0.143127	0.114746	0.10437	0.101929	0.166321	0.317688	0.387268	0.43335	0.307922	0.307617	0.354004
	1121	0.144043	0.114441	0.103149	0.100098	0.164795	0.315857	0.383911	0.429993	0.303345	0.302429	0.348511
	1122	0.141907	0.114441	0.101318	0.098267	0.163269	0.313721	0.382385	0.428772	0.299988	0.299377	0.344543
	1123	0.141296	0.115051	0.099792	0.099792	0.163269	0.3125	0.380859	0.427246	0.295105	0.296936	0.33905
	1124	0.141296	0.11261	0.099182	0.096436	0.159607	0.310669	0.378723	0.424805	0.290222	0.292358	0.334473
	1125	0.139771	0.110779	0.098572	0.097046	0.157166	0.310669	0.374756	0.422058	0.287781	0.288696	0.332336
	1126	0.138245	0.108948	0.099487	0.098267	0.154724	0.307312	0.369568	0.419617	0.284729	0.28717	0.327148
	1127	0.136108	0.108032	0.099487	0.097046	0.154419	0.303955	0.367126	0.415955	0.281982	0.285645	0.324707
	1128	0.135498	0.109253	0.098572	0.095215	0.153198	0.30365	0.36377	0.411072	0.276794	0.283203	0.319519
	1129	0.136414	0.109558	0.095825	0.095825	0.151672	0.299988	0.361023	0.408325	0.274048	0.278931	0.315857
	1130	0.136719	0.108032	0.095215	0.093994	0.149841	0.297241	0.358276	0.405579	0.270996	0.275879	0.314331
	1131	0.133667	0.107727	0.095825	0.093994	0.150452	0.2948	0.354919	0.403137	0.267639	0.272827	0.309143
	1132	0.13092	0.105591	0.097351	0.093384	0.148315	0.291443	0.351563	0.400085	0.266418	0.267944	0.305176
	1133	0.129395	0.103455	0.096436	0.09491	0.145874	0.288391	0.348816	0.397034	0.266724	0.263672	0.301514
	1134	0.130005	0.102234	0.096741	0.094299	0.144959	0.285339	0.344849	0.389709	0.260315	0.261841	0.296326
	1135	0.13031	0.102844	0.095215	0.093384	0.144348	0.281067	0.341797	0.387268	0.255737	0.257874	0.292969
	1136	0.127869	0.102234	0.093994	0.090942	0.143127	0.279236	0.338745	0.381165	0.250244	0.253906	0.289917
	1137	0.125732	0.101318	0.092773	0.090637	0.141602	0.276489	0.335693	0.375671	0.247192	0.250244	0.289001
	1138	0.125427	0.102539	0.092163	0.091553	0.13855	0.272217	0.336914	0.373535	0.244141	0.247192	0.285339
	1139	0.125732	0.101013	0.091858	0.091248	0.136719	0.270081	0.333862	0.371399	0.239563	0.244446	0.281677
	1140	0.124817	0.101929	0.090332	0.090332	0.134888	0.269165	0.330505	0.368347	0.235596	0.241089	0.279846
	1141	0.125122	0.102844	0.086365	0.088806	0.133057	0.267334	0.326233	0.366516	0.23407	0.237732	0.276184
	1142	0.123291	0.099792	0.085144	0.089111	0.133057	0.265503	0.321045	0.362244	0.230713	0.235901	0.270386
	1143	0.122375	0.099487	0.085754	0.08728	0.131531	0.263977	0.317688	0.357056	0.227661	0.231628	0.267029
	1144	0.119324	0.099487	0.084839	0.08667	0.130005	0.259705	0.317078	0.35553	0.22583	0.227966	0.263977
	1145	0.119019	0.099792	0.084534	0.08728	0.127563	0.257568	0.312805	0.351257	0.223694	0.22583	0.26001
	1146	0.119324	0.098572	0.083923	0.085754	0.126343	0.256348	0.309143	0.348511	0.221558	0.221863	0.256348
	1147	0.117493	0.098267	0.083923	0.084839	0.124512	0.25238	0.305786	0.344849	0.218201	0.218506	0.25238
	1148	0.116882	0.097046	0.083313	0.084534	0.124817	0.250244	0.302429	0.341492	0.213928	0.215454	0.25116
	1149	0.117188	0.093994	0.082703	0.084229	0.122681	0.247192	0.299072	0.338745	0.211182	0.213013	0.248413
	1150	0.116577	0.095215	0.083618	0.081482	0.120239	0.246277	0.29541	0.335693	0.209351	0.209961	0.245056
	1151	0.115051	0.094604	0.084839	0.080566	0.118713	0.246277	0.290833	0.3302	0.205994	0.206604	0.240479
	1152	0.11322	0.092163	0.085144	0.079651	0.117188	0.244446	0.288696	0.324097	0.204773	0.203247	0.237122
	1153	0.11322	0.091248	0.083618	0.078125	0.117188	0.238647	0.28717	0.32135	0.204468	0.201721	0.235596
	1154	0.112915	0.091858	0.082397	0.076904	0.115662	0.234375	0.283203	0.319519	0.201721	0.196533	0.231628
	1155	0.111694	0.090332	0.082092	0.075989	0.115051	0.233154	0.279541	0.316467	0.198669	0.193481	0.227356
	1156	0.111694	0.090332	0.080872	0.076599	0.114136	0.231628	0.276184	0.314636	0.195313	0.192871	0.224609
	1157	0.109558	0.087891	0.079956	0.076599	0.114136	0.229797	0.273132	0.312805	0.192261	0.19104	0.222168
	1158	0.108948	0.089722	0.079956	0.075378	0.112915	0.228271	0.271301	0.310059	0.189514	0.189209	0.221558
	1159	0.108643	0.089111	0.079041	0.075378	0.111084	0.22522	0.270386	0.305786	0.187683	0.186462	0.218506
	1160	0.108032	0.090027	0.076294	0.076904	0.108337	0.223389	0.267944	0.303345	0.184021	0.184021	0.21698
	1161	0.107422	0.088806	0.075684	0.076904	0.107727	0.220337	0.264587	0.301819	0.182495	0.180664	0.215149
	1162	0.105591	0.086975	0.072937	0.076599	0.105286	0.217285	0.262756	0.297546	0.181274	0.180969	0.213928
	1163	0.10498	0.086365	0.071106	0.075989	0.10437	0.217285	0.258484	0.293579	0.177612	0.178833	0.213623
	1164	0.10498	0.08606	0.071106	0.074158	0.106201	0.216675	0.257263	0.292053	0.17395	0.177612	0.209656
	1165	0.102539	0.083313	0.071106	0.073547	0.104065	0.214539	0.255432	0.289612	0.174255	0.17395	0.205078
	1166	0.101624	0.083923	0.072937	0.072327	0.105286	0.211792	0.253296	0.28595	0.17334	0.170288	0.202942
	1167	0.102539	0.082397	0.071106	0.070496	0.10376	0.209961	0.251465	0.283203	0.171509	0.167847	0.19928
	1168	0.10376	0.080566	0.069885	0.071716	0.102234	0.206604	0.250244	0.280151	0.169373	0.166626	0.196228
	1169	0.101013	0.080872	0.072021	0.070801	0.100403	0.206299	0.245972	0.27832	0.166626	0.16449	0.193481
	1170	0.098267	0.081177	0.071716	0.068665	0.099182	0.205688	0.24292	0.274963	0.16449	0.161743	0.189514
	1171	0.099182	0.080566	0.07019	0.067749	0.099792	0.204163	0.239868	0.272522	0.162964	0.158691	0.187378
	1172	0.097961	0.079041	0.070801	0.066223	0.099792	0.202332	0.239563	0.268555	0.161438	0.157471	0.184937
	1173	0.097351	0.079956	0.072327	0.067444	0.100403	0.19928	0.238342	0.26825	0.160522	0.155945	0.184021
	1174	0.097656	0.078125	0.071716	0.067444	0.099792	0.2005	0.234985	0.265808	0.158081	0.153198	0.181885
	1175	0.095825	0.077515	0.069885	0.06958	0.097656	0.200195	0.233154	0.265503	0.155334	0.151367	0.18158
	1176	0.09552	0.077515	0.069275	0.067749	0.096741	0.198059	0.228577	0.264282	0.152283	0.151978	0.178528
	1177	0.092773	0.078125	0.068359	0.068054	0.09491	0.194702	0.22583	0.261841	0.151978	0.150757	0.177002
	1178	0.092773	0.075684	0.067139	0.06897	0.094299	0.192566	0.224609	0.259705	0.151367	0.14801	0.17395
	1179	0.092773	0.074463	0.064392	0.068359	0.092163	0.19043	0.223084	0.255737	0.151062	0.147095	0.173645
	1180	0.091858	0.072632	0.064087	0.067444	0.088806	0.187683	0.223694	0.252686	0.151978	0.14679	0.172729
	1181	0.093994	0.072327	0.064087	0.064697	0.088501	0.185852	0.220642	0.249634	0.151062	0.145264	0.170288
	1182	0.089111	0.070496	0.063782	0.065002	0.088806	0.185242	0.219727	0.249023	0.148621	0.144348	0.168762
	1183	0.088806	0.069885	0.064697	0.063782	0.090027	0.183105	0.21759	0.246277	0.145264	0.143127	0.166626
	1184	0.088196	0.07019	0.064087	0.063171	0.091553	0.18219	0.217896	0.245667	0.144043	0.140991	0.1651
	1185	0.085754	0.071106	0.063782	0.063477	0.090332	0.180664	0.218201	0.243835	0.140076	0.140076	0.162964
	1186	0.085144	0.070801	0.063171	0.064087	0.091858	0.179138	0.216675	0.240479	0.138855	0.138245	0.162354
	1187	0.083923	0.070801	0.062256	0.064087	0.091248	0.177307	0.213623	0.238342	0.136719	0.137634	0.160217
	1188	0.083923	0.06897	0.063782	0.061951	0.089111	0.177612	0.211487	0.238647	0.135498	0.135803	0.158081
	1189	0.082397	0.068665	0.063477	0.063477	0.089111	0.176086	0.209351	0.236206	0.136108	0.133667	0.158081
	1190	0.083008	0.068359	0.063171	0.063171	0.088501	0.174255	0.205994	0.23468	0.135193	0.133667	0.157166
	1191	0.083008	0.06897	0.062256	0.062561	0.086975	0.173035	0.205078	0.232239	0.134583	0.131836	0.155029
	1192	0.082703	0.068054	0.062256	0.061035	0.084839	0.171204	0.201416	0.228882	0.133057	0.130615	0.153809
	1193	0.079651	0.067444	0.062561	0.058289	0.083008	0.170288	0.201416	0.22583	0.129395	0.127563	0.151672
	1194	0.080261	0.065613	0.06134	0.058899	0.082397	0.166931	0.199585	0.222778	0.126953	0.125122	0.150757
	1195	0.079956	0.066833	0.062256	0.056763	0.081482	0.166016	0.197144	0.223389	0.126038	0.124817	0.149536
	1196	0.080261	0.065918	0.064392	0.056763	0.081482	0.163574	0.197449	0.221558	0.124817	0.124512	0.148315
	1197	0.07843	0.066833	0.063477	0.057068	0.079346	0.162354	0.195923	0.218201	0.123291	0.123291	0.1474
	1198	0.078125	0.067749	0.061035	0.057068	0.081787	0.160217	0.192566	0.21759	0.121765	0.122375	0.145874
	1199	0.078735	0.06897	0.060425	0.059814	0.081787	0.155945	0.189819	0.213623	0.12146	0.121765	0.143433
	1200	0.077515	0.069275	0.059204	0.059814	0.079651	0.155029	0.184937	0.209961	0.120239	0.121765	0.142822
	1201	0.078735	0.067444	0.061035	0.057678	0.078125	0.153198	0.184631	0.208435	0.118713	0.119324	0.144043
	1202	0.077515	0.066223	0.059509	0.056763	0.076599	0.151367	0.1828	0.205383	0.117188	0.115051	0.142822
	1203	0.075073	0.064392	0.059204	0.057373	0.076294	0.150146	0.18219	0.204468	0.115051	0.11322	0.141296
	1204	0.075378	0.063477	0.058594	0.057678	0.076599	0.149231	0.179443	0.203552	0.116882	0.112305	0.138855
	1205	0.074158	0.061646	0.058899	0.056458	0.075989	0.149841	0.178528	0.201721	0.114441	0.111084	0.137939
	1206	0.075684	0.061646	0.059204	0.055847	0.075989	0.149841	0.177002	0.200806	0.113525	0.109558	0.136108
	1207	0.074768	0.060425	0.059814	0.054626	0.075073	0.149536	0.175171	0.199585	0.113831	0.109253	0.133667
	1208	0.072937	0.059814	0.059204	0.054016	0.075378	0.14801	0.174561	0.197754	0.11261	0.108032	0.131836
	1209	0.073242	0.06073	0.058289	0.054321	0.074158	0.1474	0.171814	0.195923	0.11261	0.107422	0.13092
	1210	0.073853	0.061646	0.059509	0.054932	0.074768	0.147095	0.170593	0.194397	0.112305	0.106812	0.127869
	1211	0.073547	0.061035	0.058289	0.055237	0.074463	0.147095	0.169067	0.192871	0.111084	0.105896	0.127869
	1212	0.073547	0.060425	0.055847	0.054932	0.073242	0.145264	0.168152	0.191956	0.109863	0.105896	0.127869
	1213	0.072937	0.06134	0.054626	0.052795	0.072632	0.144959	0.168457	0.192261	0.109253	0.104065	0.126343
	1214	0.071106	0.059814	0.054626	0.053101	0.072937	0.141907	0.166626	0.192261	0.109253	0.102234	0.123596
	1215	0.06958	0.058289	0.056458	0.052795	0.071716	0.141907	0.164185	0.19043	0.107117	0.100708	0.12207
	1216	0.071106	0.058899	0.055237	0.05249	0.070801	0.140991	0.162354	0.188599	0.105896	0.098877	0.120239
	1217	0.06958	0.058594	0.054016	0.051575	0.069275	0.141907	0.162659	0.186462	0.105896	0.097351	0.118103
	1218	0.069275	0.057983	0.053711	0.05188	0.06897	0.140076	0.161133	0.185242	0.10376	0.098267	0.119019
	1219	0.071106	0.058289	0.05249	0.05249	0.069275	0.139465	0.159607	0.181885	0.101318	0.096436	0.118408
	1220	0.070496	0.058899	0.050659	0.052185	0.06897	0.138855	0.158997	0.180054	0.098572	0.096436	0.115662
	1221	0.071716	0.057983	0.050964	0.051575	0.067749	0.13855	0.15686	0.178833	0.096436	0.096436	0.114441
	1222	0.06958	0.056458	0.050049	0.049744	0.068054	0.137329	0.155029	0.177917	0.093994	0.094299	0.114746
	1223	0.06897	0.054932	0.052185	0.047607	0.066833	0.134888	0.153503	0.177307	0.091248	0.092163	0.11261
	1224	0.06897	0.056152	0.053406	0.046387	0.065613	0.134888	0.150146	0.176697	0.090332	0.091248	0.11322
	1225	0.066528	0.055847	0.054932	0.046082	0.065308	0.134277	0.151367	0.173645	0.088806	0.091553	0.111389
	1226	0.066833	0.057068	0.054016	0.048218	0.064697	0.131531	0.149231	0.171509	0.088501	0.090027	0.108337
	1227	0.067444	0.057068	0.053101	0.048523	0.064087	0.130615	0.148926	0.170593	0.089722	0.089417	0.105896
	1228	0.066528	0.054932	0.054016	0.047913	0.063477	0.1297	0.148926	0.166626	0.090027	0.089722	0.106201
	1229	0.067139	0.054626	0.05249	0.046387	0.064392	0.128784	0.146179	0.16571	0.088806	0.087585	0.106506
	1230	0.067444	0.05249	0.054321	0.048828	0.064392	0.128174	0.14679	0.16571	0.08728	0.087891	0.105896
	1231	0.066223	0.051575	0.052185	0.049438	0.062561	0.127563	0.147705	0.16449	0.087891	0.087585	0.104675
	1232	0.066223	0.052185	0.051575	0.050964	0.063171	0.126343	0.146179	0.163269	0.08728	0.086365	0.10376
	1233	0.066833	0.051575	0.05249	0.050964	0.062561	0.125427	0.145264	0.162964	0.08667	0.084229	0.102539
	1234	0.064697	0.052795	0.050964	0.050964	0.058899	0.123596	0.144653	0.162964	0.08606	0.081787	0.101929
	1235	0.065613	0.05249	0.050354	0.052795	0.057983	0.122986	0.145264	0.160217	0.085449	0.081482	0.100098
	1236	0.065002	0.053101	0.048828	0.051575	0.057678	0.12207	0.143127	0.159302	0.083618	0.078125	0.097961
	1237	0.063171	0.053711	0.050354	0.05127	0.057983	0.121765	0.142822	0.158081	0.082092	0.077209	0.098572
	1238	0.063782	0.054321	0.047913	0.050049	0.057983	0.121765	0.142517	0.155945	0.079346	0.076294	0.09613
	1239	0.061646	0.054321	0.047607	0.047913	0.056763	0.121155	0.142822	0.15625	0.077209	0.075378	0.09552
	1240	0.063171	0.053711	0.047607	0.049438	0.057068	0.120239	0.141602	0.15564	0.076294	0.076294	0.094299
	1241	0.062866	0.053101	0.046387	0.048218	0.056763	0.12085	0.141296	0.154114	0.077209	0.076904	0.091858
	1242	0.062256	0.053101	0.045166	0.048523	0.057983	0.118408	0.140381	0.152893	0.076904	0.075378	0.091858
	1243	0.062561	0.05188	0.045471	0.046082	0.057678	0.117188	0.13855	0.151062	0.076904	0.075989	0.093689
	1244	0.062561	0.050659	0.044861	0.046387	0.056763	0.115967	0.137024	0.148621	0.075684	0.075684	0.093994
	1245	0.062561	0.050964	0.044556	0.045166	0.057373	0.11322	0.136414	0.148315	0.076904	0.077209	0.091248
	1246	0.063782	0.050049	0.045776	0.046997	0.057373	0.112	0.135193	0.14801	0.076294	0.076294	0.090332
	1247	0.064697	0.052185	0.046387	0.048828	0.057373	0.11322	0.133972	0.148926	0.076904	0.073853	0.090027
	1248	0.065918	0.053711	0.046082	0.047302	0.059509	0.113525	0.132446	0.146179	0.075989	0.072937	0.089417
	1249	0.065002	0.055847	0.046692	0.047913	0.059509	0.110779	0.133362	0.144043	0.074768	0.073853	0.088196
	1250	0.065918	0.054321	0.048523	0.047607	0.057373	0.109253	0.134277	0.142822	0.074158	0.074158	0.083923
	1251	0.065613	0.056152	0.047302	0.045471	0.055847	0.109863	0.133057	0.141296	0.072632	0.075073	0.084839
	1252	0.066528	0.056152	0.046692	0.045166	0.055847	0.109253	0.129395	0.142212	0.071716	0.073853	0.084839
	1253	0.067444	0.057983	0.045471	0.044861	0.055237	0.109253	0.126953	0.140991	0.07019	0.072632	0.083923
	1254	0.067444	0.056763	0.044556	0.046082	0.055847	0.108948	0.127258	0.141296	0.07019	0.072327	0.084839
	1255	0.067139	0.056458	0.044556	0.046692	0.055542	0.109558	0.127869	0.141296	0.067444	0.072021	0.085144
	1256	0.063782	0.053711	0.046082	0.047302	0.057068	0.110168	0.128784	0.139771	0.069275	0.071411	0.084534
	1257	0.06134	0.053406	0.044861	0.048828	0.056763	0.108337	0.128479	0.137329	0.070801	0.071106	0.082397
	1258	0.061951	0.05249	0.046997	0.047913	0.059204	0.107727	0.127563	0.136108	0.069275	0.07019	0.083008
	1259	0.063171	0.050964	0.046692	0.046692	0.056763	0.106201	0.129089	0.135803	0.067139	0.06958	0.083923
	1260	0.062866	0.050354	0.046082	0.046082	0.055237	0.106812	0.125122	0.134888	0.068359	0.06897	0.084839
	1261	0.061035	0.051575	0.048218	0.047607	0.054321	0.10498	0.12207	0.133667	0.067444	0.067749	0.082397
	1262	0.063477	0.05188	0.049438	0.048218	0.053711	0.10437	0.12146	0.132751	0.065918	0.068665	0.079346
	1263	0.063477	0.049438	0.048828	0.048218	0.052795	0.10437	0.119629	0.130615	0.065308	0.068359	0.077515
	1264	0.064087	0.047607	0.048523	0.046082	0.054626	0.103455	0.118713	0.128174	0.063782	0.067139	0.077515
	1265	0.062561	0.048218	0.047607	0.044556	0.056152	0.102234	0.120239	0.128479	0.064392	0.066223	0.074463
	1266	0.060425	0.049133	0.046692	0.042114	0.053711	0.102234	0.119934	0.127563	0.063782	0.065613	0.075073
	1267	0.060425	0.049133	0.047607	0.04364	0.05127	0.101624	0.117493	0.125732	0.061951	0.065002	0.074463
	1268	0.058594	0.048523	0.049744	0.042114	0.054321	0.102234	0.117493	0.123901	0.062256	0.065613	0.075989
	1269	0.060425	0.047302	0.048828	0.040588	0.05188	0.101929	0.114441	0.122375	0.06134	0.063477	0.075073
	1270	0.06012	0.050354	0.049133	0.040894	0.050659	0.101929	0.115662	0.120544	0.061646	0.063477	0.074158
	1271	0.057983	0.05188	0.047302	0.040283	0.049744	0.100708	0.11261	0.119324	0.060425	0.061035	0.073242
	1272	0.058899	0.053406	0.047607	0.041504	0.046692	0.101624	0.114136	0.118713	0.061035	0.062561	0.073242
	1273	0.06012	0.053711	0.048218	0.040283	0.048523	0.100708	0.115662	0.12085	0.062256	0.061951	0.074768
	1274	0.059814	0.053711	0.048828	0.041809	0.050659	0.101624	0.115356	0.122375	0.061646	0.06073	0.076904
	1275	0.061035	0.053711	0.048828	0.041199	0.051575	0.101624	0.11261	0.122986	0.062561	0.059204	0.076294
	1276	0.059814	0.052795	0.047607	0.04303	0.049438	0.100708	0.111694	0.119324	0.059509	0.057983	0.075073
	1277	0.059509	0.053711	0.045471	0.042725	0.049744	0.097961	0.110168	0.117493	0.059509	0.058594	0.075378
	1278	0.059204	0.051575	0.045166	0.043335	0.050049	0.095825	0.108643	0.115356	0.059509	0.058594	0.073853
	1279	0.06012	0.050659	0.047302	0.04303	0.048523	0.093994	0.106812	0.116272	0.060425	0.058594	0.07019
	1280	0.059509	0.050659	0.049133	0.042725	0.047913	0.093384	0.105896	0.115967	0.058899	0.056458	0.06897
	1281	0.059204	0.048828	0.047302	0.041199	0.046082	0.092468	0.10498	0.117798	0.058899	0.056763	0.066833
	1282	0.055542	0.046997	0.048218	0.042419	0.045471	0.089111	0.104675	0.117188	0.057678	0.056763	0.067139
	1283	0.055542	0.045776	0.048218	0.042114	0.044556	0.088501	0.10437	0.115967	0.058594	0.055847	0.068054
	1284	0.054932	0.044861	0.046387	0.04303	0.048218	0.088196	0.103455	0.114746	0.058594	0.055847	0.067749
	1285	0.056458	0.044861	0.045471	0.04303	0.046387	0.088501	0.102539	0.11261	0.058594	0.054016	0.068054
	1286	0.056763	0.046387	0.044556	0.042114	0.045471	0.089111	0.103149	0.111084	0.057983	0.054321	0.067444
	1287	0.057373	0.046997	0.043945	0.039978	0.046082	0.087891	0.102234	0.109558	0.057678	0.054626	0.066528
	1288	0.055847	0.045166	0.042419	0.039368	0.045471	0.087891	0.100403	0.110168	0.055847	0.05249	0.066833
	1289	0.054016	0.046997	0.041199	0.039368	0.046082	0.087891	0.100403	0.107117	0.054626	0.049744	0.068054
	1290	0.053101	0.050049	0.039368	0.039673	0.046387	0.089722	0.098572	0.107422	0.052185	0.050049	0.065918
	1291	0.053406	0.048523	0.039368	0.039063	0.046997	0.087585	0.097961	0.107727	0.050049	0.050049	0.063477
	1292	0.05127	0.047302	0.039368	0.038452	0.044861	0.085449	0.096436	0.107727	0.049744	0.05188	0.063171
	1293	0.05127	0.046997	0.039368	0.037842	0.045166	0.084229	0.093689	0.106201	0.049438	0.049438	0.062256
	1294	0.05188	0.046692	0.039673	0.037537	0.046082	0.083618	0.091553	0.102234	0.047913	0.046387	0.061646
	1295	0.050964	0.046692	0.040283	0.039368	0.044556	0.080872	0.090637	0.101318	0.048218	0.046692	0.06134
	1296	0.051575	0.046997	0.040283	0.038757	0.043945	0.080872	0.090332	0.100098	0.048828	0.045471	0.059814
	1297	0.050659	0.045471	0.040283	0.038452	0.043945	0.081482	0.087585	0.099182	0.047302	0.045471	0.059814
	1298	0.051575	0.045776	0.041504	0.039673	0.04425	0.082703	0.086975	0.095215	0.046997	0.045471	0.059509
	1299	0.050659	0.04303	0.040588	0.039978	0.04425	0.081787	0.083923	0.09491	0.047607	0.044861	0.057678
	1300	0.049744	0.042725	0.037842	0.038757	0.042419	0.079651	0.082397	0.094604	0.048218	0.043335	0.058289
	1301	0.048828	0.043335	0.036926	0.038147	0.042419	0.079346	0.082703	0.092468	0.048218	0.04303	0.056152
	1302	0.049438	0.041809	0.038452	0.036621	0.040283	0.078735	0.081482	0.092163	0.045776	0.043335	0.056152
	1303	0.048523	0.041809	0.035706	0.036316	0.040588	0.078735	0.080261	0.091858	0.044556	0.04303	0.054932
	1304	0.046692	0.042114	0.03479	0.036621	0.038757	0.076904	0.080872	0.091248	0.043945	0.04425	0.054932
	1305	0.045776	0.041809	0.03418	0.037537	0.038757	0.075989	0.079651	0.089722	0.045471	0.043335	0.055237
	1306	0.043945	0.042725	0.03479	0.035095	0.039368	0.074158	0.080872	0.086975	0.042725	0.043335	0.056152
	1307	0.042114	0.04364	0.033875	0.033264	0.039368	0.072021	0.081177	0.088196	0.04425	0.04364	0.054016
	1308	0.04303	0.041809	0.032043	0.032043	0.038147	0.06958	0.080261	0.088806	0.042114	0.04303	0.052185
	1309	0.044556	0.040588	0.033569	0.032959	0.037231	0.071411	0.079651	0.087585	0.041809	0.040894	0.050659
	1310	0.045776	0.040283	0.032959	0.031433	0.036316	0.070496	0.077515	0.086365	0.042114	0.040283	0.051575
	1311	0.043335	0.037537	0.032349	0.029907	0.035706	0.069885	0.075378	0.085754	0.041504	0.038452	0.050659
	1312	0.043335	0.036316	0.030823	0.032043	0.035706	0.071106	0.076599	0.083923	0.039978	0.039063	0.051575
	1313	0.044556	0.035706	0.030823	0.032959	0.036011	0.068054	0.076904	0.081177	0.039063	0.038452	0.050659
	1314	0.043945	0.0354	0.031433	0.030212	0.033264	0.069275	0.075684	0.079651	0.039063	0.039368	0.048218
	1315	0.043335	0.035706	0.030518	0.030212	0.033875	0.064697	0.073547	0.080261	0.039063	0.037842	0.047913
	1316	0.041504	0.03479	0.030823	0.029297	0.034485	0.064392	0.071716	0.078735	0.039063	0.037231	0.046997
	1317	0.04303	0.0354	0.029907	0.029297	0.034485	0.065002	0.071411	0.079346	0.039978	0.037842	0.045471
	1318	0.043335	0.034485	0.028992	0.028992	0.033569	0.063782	0.071716	0.077515	0.041809	0.039368	0.045166
	1319	0.041809	0.036621	0.030212	0.028381	0.031738	0.063782	0.07019	0.074158	0.039978	0.037842	0.045776
	1320	0.039673	0.036926	0.030212	0.030823	0.032654	0.06134	0.069275	0.072937	0.039063	0.038452	0.043945
	1321	0.039063	0.037231	0.031128	0.030823	0.032043	0.061951	0.066223	0.072021	0.038147	0.037231	0.04425
	1322	0.038757	0.036316	0.031128	0.031738	0.028381	0.061035	0.065918	0.071411	0.036011	0.036011	0.04364
	1323	0.038147	0.035095	0.029907	0.031738	0.031128	0.059814	0.065613	0.071106	0.036011	0.036316	0.045471
	1324	0.038147	0.036926	0.029297	0.031433	0.031433	0.059814	0.064392	0.069275	0.0354	0.035095	0.042725
	1325	0.038452	0.036011	0.029297	0.030823	0.030823	0.059204	0.065918	0.068665	0.033569	0.034485	0.041809
	1326	0.037842	0.036316	0.028381	0.032043	0.028992	0.06012	0.065002	0.068359	0.032654	0.03479	0.042114
	1327	0.038147	0.035095	0.028687	0.032959	0.026855	0.059204	0.065613	0.066223	0.030823	0.032654	0.04303
	1328	0.038147	0.035095	0.027466	0.032043	0.028076	0.058289	0.063782	0.067139	0.032043	0.032654	0.042419
	1329	0.037537	0.034485	0.029602	0.032043	0.028381	0.058289	0.061951	0.068665	0.032043	0.031128	0.043335
	1330	0.037537	0.033264	0.029297	0.032654	0.030212	0.057983	0.062256	0.067139	0.031433	0.033569	0.042725
	1331	0.037231	0.031738	0.028992	0.031738	0.027466	0.058594	0.061951	0.064392	0.032959	0.033569	0.041199
	1332	0.038147	0.031128	0.028381	0.031738	0.024719	0.056763	0.060425	0.064697	0.031738	0.032654	0.040894
	1333	0.039063	0.028992	0.028076	0.029602	0.024109	0.054016	0.057678	0.064392	0.031433	0.031128	0.039978
	1334	0.036011	0.027161	0.028687	0.030212	0.024109	0.053406	0.057983	0.064697	0.030823	0.030518	0.039368
	1335	0.03418	0.027161	0.027466	0.027771	0.023804	0.052795	0.056763	0.062866	0.030823	0.029907	0.037842
	1336	0.033264	0.027771	0.028076	0.028076	0.025024	0.050354	0.055542	0.061035	0.032654	0.029907	0.037842
	1337	0.032654	0.029907	0.027466	0.028687	0.025024	0.049438	0.054932	0.06073	0.032043	0.028381	0.039673
	1338	0.032654	0.031128	0.026855	0.028381	0.024414	0.046692	0.053406	0.058594	0.030518	0.028687	0.036316
	1339	0.033875	0.031128	0.02594	0.027466	0.024719	0.047607	0.052795	0.057068	0.028687	0.027466	0.036621
	1340	0.032349	0.031128	0.029297	0.02655	0.02594	0.045776	0.05188	0.054626	0.027771	0.028076	0.034485
	1341	0.033264	0.030518	0.028381	0.025635	0.025635	0.047302	0.050659	0.053101	0.027466	0.027161	0.032349
	1342	0.034485	0.029602	0.028992	0.026245	0.024414	0.047302	0.05127	0.053711	0.028381	0.026245	0.031433
	1343	0.03418	0.027771	0.02594	0.025024	0.024719	0.046387	0.050354	0.052795	0.02594	0.028381	0.031738
	1344	0.033569	0.028381	0.024414	0.024719	0.02533	0.044556	0.049744	0.053101	0.02533	0.026855	0.031738
	1345	0.032959	0.030212	0.024719	0.024414	0.025635	0.045166	0.049438	0.052795	0.022583	0.024719	0.031738
	1346	0.034485	0.031128	0.022888	0.022278	0.02655	0.046082	0.048523	0.051575	0.022278	0.02533	0.032959
	1347	0.033875	0.031738	0.023804	0.023499	0.028076	0.043945	0.046997	0.049438	0.021057	0.02594	0.031433
	1348	0.034485	0.029907	0.023804	0.022583	0.027771	0.042114	0.047607	0.05249	0.021667	0.026245	0.033264
	1349	0.03418	0.028687	0.023804	0.021973	0.026855	0.041809	0.048218	0.050354	0.021973	0.02533	0.031433
	1350	0.036011	0.027466	0.023499	0.020447	0.024719	0.039978	0.048828	0.049438	0.021362	0.025635	0.032043
	1351	0.036011	0.030823	0.024719	0.019531	0.022888	0.040894	0.047913	0.049438	0.021057	0.025635	0.032349
	1352	0.034485	0.030823	0.02594	0.019836	0.023193	0.041199	0.046997	0.049133	0.020447	0.02533	0.032654
	1353	0.03418	0.028992	0.026855	0.021057	0.024109	0.039368	0.046082	0.049133	0.020447	0.026855	0.031128
	1354	0.032959	0.02655	0.024109	0.021973	0.022583	0.038757	0.045776	0.046082	0.021057	0.024719	0.030212
	1355	0.032959	0.02533	0.021973	0.022278	0.019836	0.039063	0.04425	0.045166	0.021973	0.02533	0.029297
	1356	0.031738	0.02533	0.022888	0.021973	0.018311	0.039368	0.043945	0.046082	0.023499	0.026245	0.028992
	1357	0.031128	0.025635	0.022583	0.020752	0.018616	0.038147	0.04303	0.046692	0.023499	0.024109	0.028992
	1358	0.031128	0.027466	0.021667	0.020142	0.018921	0.037231	0.042725	0.046997	0.024414	0.022583	0.028381
	1359	0.030518	0.026855	0.021362	0.021667	0.0177	0.039673	0.04303	0.046997	0.023193	0.020447	0.028381
	1360	0.029907	0.02594	0.019226	0.023499	0.0177	0.040283	0.043335	0.044861	0.021057	0.021667	0.028687
	1361	0.030823	0.024109	0.018616	0.024414	0.017395	0.039673	0.042114	0.042114	0.018921	0.021973	0.028992
	1362	0.030823	0.023193	0.017395	0.024109	0.014954	0.039673	0.039673	0.04303	0.01709	0.021057	0.028381
	1363	0.031128	0.024109	0.018005	0.023193	0.016174	0.037537	0.037537	0.042114	0.018616	0.017395	0.028381
	1364	0.030823	0.024719	0.019836	0.019531	0.0177	0.035706	0.038757	0.04364	0.019836	0.0177	0.027161
	1365	0.030212	0.027161	0.020142	0.018311	0.018311	0.035095	0.038452	0.04364	0.018311	0.0177	0.025635
	1366	0.028687	0.025635	0.019531	0.018921	0.018311	0.035706	0.038452	0.042725	0.016785	0.018005	0.024719
	1367	0.030518	0.025024	0.020142	0.018616	0.019226	0.036011	0.039063	0.041809	0.018005	0.018921	0.023499
	1368	0.028076	0.024719	0.019226	0.020142	0.018616	0.036316	0.036926	0.040283	0.0177	0.018921	0.022278
	1369	0.029297	0.024414	0.020142	0.020752	0.018311	0.037231	0.036316	0.037842	0.016785	0.019226	0.023499
	1370	0.028076	0.025635	0.018921	0.018005	0.017395	0.0354	0.035706	0.036621	0.015564	0.018311	0.024109
	1371	0.02655	0.02594	0.01709	0.018005	0.018616	0.033569	0.0354	0.036621	0.014954	0.0177	0.022583
	1372	0.025635	0.02533	0.0177	0.018005	0.018921	0.035706	0.036316	0.036011	0.016174	0.016785	0.023193
	1373	0.027771	0.02533	0.017395	0.018921	0.017395	0.0354	0.03479	0.036316	0.01709	0.015564	0.022278
	1374	0.027466	0.023804	0.019531	0.018616	0.016174	0.033569	0.03418	0.0354	0.016479	0.016174	0.021057
	1375	0.02655	0.021667	0.018005	0.018921	0.019226	0.031738	0.032654	0.036316	0.01709	0.016174	0.023193
	1376	0.02655	0.022278	0.016479	0.018616	0.019836	0.031128	0.031738	0.0354	0.018311	0.015259	0.022583
	1377	0.027161	0.019836	0.01709	0.019226	0.017395	0.029907	0.032043	0.03479	0.019226	0.014954	0.021362
	1378	0.027466	0.020447	0.015869	0.018311	0.015869	0.028687	0.032349	0.03418	0.021057	0.012817	0.021667
	1379	0.026245	0.020142	0.015869	0.017395	0.015564	0.027161	0.032043	0.03418	0.021362	0.014038	0.021667
	1380	0.025635	0.021667	0.015869	0.018005	0.014648	0.02655	0.032043	0.03418	0.020752	0.013428	0.021667
	1381	0.027466	0.022583	0.016785	0.0177	0.015259	0.027466	0.034485	0.033875	0.018921	0.013123	0.021973
	1382	0.027466	0.024414	0.015869	0.016479	0.015564	0.029602	0.032959	0.03418	0.01709	0.014648	0.020142
	1383	0.02594	0.022583	0.013733	0.015564	0.01709	0.028687	0.032654	0.031738	0.015564	0.014954	0.018311
	1384	0.02533	0.023193	0.013123	0.016785	0.018005	0.027466	0.032654	0.030518	0.014954	0.015259	0.018005
	1385	0.02533	0.022278	0.011597	0.01709	0.017395	0.027466	0.029907	0.030518	0.015564	0.014648	0.01709
	1386	0.025024	0.020142	0.011902	0.016174	0.014954	0.027466	0.02655	0.030823	0.016785	0.014648	0.018005
	1387	0.024414	0.018921	0.013733	0.015259	0.012817	0.027466	0.023804	0.030212	0.01709	0.014343	0.020142
	1388	0.022888	0.0177	0.014648	0.015259	0.011597	0.027161	0.02594	0.028992	0.018311	0.012207	0.019836
	1389	0.022583	0.01709	0.013733	0.016174	0.012817	0.026245	0.025635	0.027466	0.0177	0.011597	0.021057
	1390	0.023499	0.018005	0.012207	0.016174	0.012817	0.025024	0.023804	0.027161	0.016174	0.013733	0.0177
	1391	0.021667	0.019226	0.012817	0.015564	0.013733	0.023499	0.021667	0.028076	0.015564	0.016174	0.0177
	1392	0.020142	0.0177	0.010986	0.013733	0.013428	0.023499	0.021362	0.028992	0.016785	0.015259	0.0177
	1393	0.018005	0.018921	0.010376	0.014343	0.014648	0.023193	0.022583	0.028992	0.016785	0.015869	0.016785
	1394	0.017395	0.018616	0.011902	0.013733	0.012512	0.023499	0.021973	0.028381	0.01709	0.014954	0.015259
	1395	0.01709	0.016785	0.012207	0.012207	0.014343	0.022278	0.021973	0.026245	0.016785	0.014954	0.015564
	1396	0.017395	0.018311	0.010376	0.015259	0.012207	0.019226	0.022583	0.026245	0.016785	0.013733	0.014954
	1397	0.019226	0.018616	0.010681	0.014343	0.010681	0.022583	0.021973	0.02655	0.014648	0.013733	0.016174
	1398	0.020752	0.0177	0.010376	0.012512	0.010376	0.023193	0.020752	0.024414	0.012817	0.012512	0.015564
	1399	0.018616	0.018921	0.011597	0.011902	0.010986	0.022888	0.018921	0.023499	0.010071	0.009766	0.016174
	1400	0.016479	0.018616	0.012207	0.010376	0.010376	0.019226	0.018921	0.023804	0.010376	0.010986	0.018005

## Sheet: Figure 1f
Figure 1f
	Water fraction (%)	I/I0 (a.u.)
	0	1
	10	0.843
	20	0.761
	30	0.745
	40	1.187
	50	2.102
	60	2.596
	70	2.823
	80	2.844
	90	2.894
	95	3.079

## Sheet: Figure 2a
Figure 2a
	Wavelength (nm)	Fluorescence intensity (a.u.) of HSA/BPBBT (0/1)	Fluorescence intensity (a.u.) of HSA/BPBBT (1/1)	Fluorescence intensity (a.u.) of HSA/BPBBT (5/1)	Fluorescence intensity (a.u.) of HSA/BPBBT (15/1)	Fluorescence intensity (a.u.) of HSA/BPBBT (30/1)	Fluorescence intensity (a.u.) of HSA/BPBBT (50/1)
	900	0.67627	0.625916	0.606995	0.578308	0.562744	0.53772
	901	0.690308	0.639038	0.620117	0.589294	0.576782	0.549927
	902	0.707703	0.651245	0.63324	0.602112	0.587463	0.56427
	903	0.721436	0.661926	0.646668	0.615234	0.598755	0.575867
	904	0.736694	0.675659	0.657959	0.62439	0.610657	0.588379
	905	0.750732	0.688171	0.670166	0.638428	0.621338	0.59845
	906	0.76416	0.70221	0.682373	0.649719	0.632019	0.609741
	907	0.780029	0.715637	0.69397	0.660706	0.644836	0.619202
	908	0.794678	0.727844	0.705261	0.673218	0.657043	0.629272
	909	0.8078	0.739136	0.718994	0.688477	0.669556	0.642395
	910	0.82428	0.751343	0.731506	0.699463	0.680237	0.652161
	911	0.836487	0.76355	0.743408	0.709839	0.688782	0.662231
	912	0.85083	0.777893	0.753479	0.72052	0.700989	0.674133
	913	0.863953	0.7901	0.766296	0.72998	0.711365	0.68573
	914	0.878906	0.801697	0.777283	0.740356	0.722351	0.696106
	915	0.894775	0.814209	0.788879	0.750427	0.734558	0.705566
	916	0.905457	0.826721	0.796814	0.761108	0.742798	0.716248
	917	0.916138	0.838928	0.80719	0.770264	0.75531	0.723572
	918	0.932312	0.848389	0.818481	0.779724	0.764465	0.735779
	919	0.946045	0.861206	0.826721	0.787354	0.776062	0.743713
	920	0.956726	0.870056	0.837097	0.795288	0.785217	0.752869
	921	0.969238	0.877686	0.848694	0.805054	0.794983	0.758667
	922	0.980225	0.889893	0.859375	0.814514	0.802307	0.766296
	923	0.991211	0.900269	0.871277	0.822754	0.808716	0.773621
	924	1.00464	0.909119	0.881348	0.830994	0.815125	0.779724
	925	1.01623	0.920105	0.889893	0.841675	0.823975	0.787964
	926	1.02753	0.92804	0.900879	0.85144	0.831604	0.79773
	927	1.04004	0.937195	0.913696	0.85968	0.839539	0.80719
	928	1.05255	0.946655	0.921631	0.868835	0.851135	0.815125
	929	1.06232	0.956116	0.931091	0.87738	0.85846	0.822754
	930	1.0733	0.969849	0.93811	0.885315	0.865479	0.828857
	931	1.08337	0.978088	0.94696	0.891418	0.873108	0.837708
	932	1.09405	0.984802	0.956116	0.899048	0.881958	0.845337
	933	1.10352	0.992737	0.96283	0.906982	0.889893	0.852966
	934	1.11328	0.997925	0.969543	0.913391	0.895081	0.858765
	935	1.12274	1.00738	0.977478	0.919495	0.90271	0.865479
	936	1.1322	1.01502	0.986328	0.926209	0.907898	0.869141
	937	1.13983	1.02173	0.993347	0.933228	0.914001	0.874023
	938	1.14838	1.02875	0.999146	0.939941	0.918884	0.879211
	939	1.15784	1.03668	1.00281	0.94574	0.924683	0.884705
	940	1.1615	1.04279	1.00769	0.951538	0.929565	0.889893
	941	1.17096	1.0495	1.01318	0.958557	0.934143	0.89386
	942	1.17798	1.05499	1.01959	0.963745	0.93689	0.898132
	943	1.18561	1.06049	1.02539	0.968018	0.941772	0.90271
	944	1.19415	1.06506	1.03119	0.97229	0.945129	0.906677
	945	1.19843	1.06995	1.03699	0.975952	0.949707	0.910645
	946	1.2027	1.07605	1.04187	0.98053	0.95398	0.913391
	947	1.20636	1.07971	1.04614	0.982971	0.957947	0.916443
	948	1.2146	1.08368	1.05316	0.986633	0.962524	0.918884
	949	1.22162	1.08826	1.05591	0.990295	0.965271	0.920715
	950	1.22681	1.09131	1.05926	0.992432	0.970154	0.925293
	951	1.23138	1.09314	1.06201	0.996704	0.973816	0.929565
	952	1.23444	1.0965	1.06262	0.99884	0.975342	0.932007
	953	1.23901	1.09802	1.06567	0.999756	0.977478	0.933838
	954	1.24237	1.09924	1.06811	1.00403	0.98114	0.935364
	955	1.24725	1.10291	1.07239	1.008	0.983276	0.9375
	956	1.25153	1.10901	1.073	1.008	0.985718	0.9375
	957	1.25427	1.11115	1.07452	1.01013	0.986939	0.939636
	958	1.25702	1.11359	1.07849	1.01135	0.989685	0.941467
	959	1.26007	1.11664	1.08246	1.01502	0.990906	0.944214
	960	1.26068	1.11755	1.08276	1.01471	0.990295	0.942993
	961	1.26282	1.11786	1.08246	1.01471	0.991821	0.944519
	962	1.26434	1.1203	1.08337	1.01623	0.993347	0.944214
	963	1.2674	1.12274	1.0849	1.01929	0.995789	0.94635
	964	1.2677	1.12244	1.08673	1.0202	0.998535	0.949097
	965	1.27075	1.12518	1.08795	1.02173	0.998535	0.949402
	966	1.2735	1.1261	1.09192	1.02264	1.00037	0.949097
	967	1.27411	1.1261	1.09009	1.02509	0.999451	0.949097
	968	1.27472	1.12885	1.09009	1.02448	1.00098	0.946655
	969	1.27655	1.12915	1.09161	1.02509	1.00342	0.946045
	970	1.27777	1.13037	1.09253	1.02905	1.00464	0.945129
	971	1.2796	1.13098	1.09192	1.02905	1.00403	0.946655
	972	1.27808	1.1319	1.09253	1.0318	1.00616	0.949402
	973	1.27899	1.13159	1.091	1.03272	1.008	0.950317
	974	1.2796	1.13129	1.09192	1.03516	1.00922	0.951843
	975	1.27899	1.13129	1.09405	1.03729	1.00738	0.952148
	976	1.27899	1.12946	1.09436	1.0376	1.00952	0.95398
	977	1.28021	1.13037	1.09558	1.03699	1.00738	0.953369
	978	1.28082	1.13129	1.09589	1.03821	1.00891	0.951233
	979	1.28052	1.13068	1.09528	1.0379	1.00983	0.949097
	980	1.28052	1.13098	1.0968	1.03882	1.01044	0.947571
	981	1.27869	1.13007	1.09833	1.03882	1.01074	0.948486
	982	1.27716	1.13037	1.0965	1.04065	1.01105	0.949707
	983	1.27564	1.13037	1.09528	1.04157	1.01044	0.948181
	984	1.27441	1.12793	1.09558	1.04034	1.01044	0.947876
	985	1.27472	1.1264	1.09375	1.04065	1.01013	0.947571
	986	1.27289	1.1261	1.09314	1.03943	1.01105	0.945129
	987	1.27533	1.12549	1.09345	1.03851	1.00983	0.944214
	988	1.27441	1.12518	1.09314	1.04187	1.01044	0.943604
	989	1.27319	1.12396	1.09192	1.04187	1.01257	0.941467
	990	1.27289	1.12366	1.09283	1.0434	1.01196	0.941467
	991	1.27136	1.12549	1.091	1.04492	1.01074	0.940552
	992	1.27014	1.12457	1.08612	1.04401	1.01074	0.939941
	993	1.27014	1.12305	1.08581	1.04492	1.01227	0.93811
	994	1.26923	1.12518	1.09009	1.04645	1.01471	0.939636
	995	1.26831	1.12549	1.0907	1.04584	1.01562	0.938721
	996	1.26648	1.12549	1.08795	1.04584	1.01562	0.937195
	997	1.26892	1.12549	1.08643	1.04797	1.01593	0.936279
	998	1.27075	1.1264	1.08643	1.04614	1.01837	0.934753
	999	1.26984	1.12579	1.08734	1.04614	1.01623	0.937195
	1000	1.26862	1.12335	1.08856	1.04858	1.01593	0.936585
	1001	1.26953	1.12274	1.08887	1.04889	1.01837	0.936279
	1002	1.27014	1.12244	1.08948	1.04981	1.01959	0.9375
	1003	1.27136	1.12396	1.09009	1.05225	1.02142	0.935669
	1004	1.2738	1.12671	1.09192	1.05408	1.02417	0.936279
	1005	1.27716	1.13251	1.09314	1.05377	1.026	0.935974
	1006	1.28082	1.13556	1.09405	1.05774	1.02844	0.9375
	1007	1.28265	1.13708	1.0968	1.05926	1.03088	0.940247
	1008	1.2851	1.13953	1.09985	1.06293	1.03577	0.941162
	1009	1.28815	1.14227	1.09985	1.06476	1.03882	0.942688
	1010	1.2912	1.14593	1.10291	1.06903	1.04004	0.943604
	1011	1.29608	1.15082	1.10901	1.07086	1.04279	0.947266
	1012	1.30005	1.15265	1.11359	1.073	1.04736	0.950928
	1013	1.30524	1.15601	1.11481	1.07361	1.04919	0.951538
	1014	1.31042	1.16058	1.11908	1.07727	1.05316	0.954285
	1015	1.31714	1.1673	1.12457	1.08093	1.05713	0.954895
	1016	1.32141	1.17157	1.1261	1.08429	1.0611	0.959168
	1017	1.32507	1.17401	1.13007	1.08765	1.06415	0.960693
	1018	1.33057	1.17676	1.13281	1.09039	1.06659	0.962219
	1019	1.33545	1.18195	1.13708	1.09436	1.06903	0.965881
	1020	1.34064	1.18683	1.14044	1.09589	1.07147	0.969849
	1021	1.34522	1.18866	1.14258	1.09863	1.07422	0.975037
	1022	1.34949	1.19293	1.14532	1.10291	1.07544	0.978699
	1023	1.35498	1.19659	1.14807	1.10413	1.07819	0.979004
	1024	1.36108	1.19843	1.15051	1.10504	1.08093	0.98114
	1025	1.36322	1.19843	1.15234	1.10718	1.08307	0.982056
	1026	1.36627	1.2027	1.15692	1.10809	1.08459	0.984802
	1027	1.37085	1.20575	1.16058	1.1084	1.08917	0.985107
	1028	1.37207	1.21002	1.16211	1.10809	1.08948	0.985718
	1029	1.37299	1.21063	1.15997	1.1084	1.08917	0.985107
	1030	1.37634	1.21185	1.15936	1.11054	1.08856	0.983582
	1031	1.37848	1.21216	1.16302	1.11206	1.08826	0.983887
	1032	1.38184	1.21277	1.16272	1.11237	1.08856	0.984802
	1033	1.38184	1.21338	1.16425	1.11237	1.08856	0.983887
	1034	1.38275	1.21216	1.16394	1.11511	1.08795	0.982971
	1035	1.38214	1.21063	1.16608	1.11572	1.08704	0.982056
	1036	1.38397	1.20972	1.1673	1.11572	1.08887	0.983276
	1037	1.38367	1.21124	1.16852	1.11572	1.08887	0.984802
	1038	1.38397	1.21124	1.16821	1.11694	1.08612	0.983582
	1039	1.38306	1.21185	1.16455	1.1142	1.08459	0.982056
	1040	1.38336	1.21277	1.16333	1.11267	1.08459	0.982666
	1041	1.38275	1.2146	1.16119	1.11145	1.08093	0.982361
	1042	1.38123	1.21277	1.16028	1.11176	1.08002	0.979919
	1043	1.37939	1.21185	1.15753	1.11084	1.07819	0.978394
	1044	1.37909	1.20941	1.15601	1.10962	1.07788	0.977783
	1045	1.37756	1.20728	1.15448	1.10901	1.07483	0.976868
	1046	1.37604	1.20514	1.15387	1.10931	1.0733	0.976868
	1047	1.37329	1.20331	1.15143	1.10474	1.07025	0.973816
	1048	1.37085	1.19934	1.1499	1.10077	1.06934	0.973511
	1049	1.36963	1.19812	1.14716	1.0968	1.06934	0.968933
	1050	1.36688	1.19537	1.14288	1.09253	1.06598	0.969238
	1051	1.36475	1.19293	1.13922	1.08917	1.06537	0.966492
	1052	1.36231	1.19049	1.13769	1.08612	1.06018	0.965271
	1053	1.36047	1.18835	1.13586	1.0849	1.05682	0.964355
	1054	1.35895	1.18622	1.13373	1.08246	1.05499	0.960083
	1055	1.3559	1.18195	1.13129	1.07666	1.05103	0.956726
	1056	1.35132	1.1795	1.13068	1.073	1.04767	0.953369
	1057	1.34735	1.17554	1.12763	1.07056	1.04431	0.949402
	1058	1.34277	1.17004	1.12274	1.06659	1.04096	0.94696
	1059	1.34003	1.16486	1.11908	1.06506	1.03638	0.943298
	1060	1.33575	1.1615	1.11542	1.0614	1.0318	0.939941
	1061	1.32935	1.15814	1.10901	1.05652	1.02844	0.93689
	1062	1.32721	1.15356	1.10535	1.05286	1.02509	0.935059
	1063	1.32416	1.14929	1.10321	1.05072	1.02356	0.931091
	1064	1.31805	1.14685	1.09985	1.04645	1.01959	0.926514
	1065	1.31012	1.14471	1.09375	1.04279	1.01471	0.923157
	1066	1.30402	1.13983	1.08856	1.0376	1.00983	0.92041
	1067	1.29791	1.13525	1.08429	1.03272	1.00433	0.915833
	1068	1.29425	1.1322	1.0791	1.02936	1.0022	0.913086
	1069	1.28571	1.12518	1.07574	1.02356	1.00006	0.908203
	1070	1.28021	1.12213	1.07208	1.01868	0.993958	0.902405
	1071	1.27564	1.11816	1.06598	1.01379	0.989685	0.898438
	1072	1.27045	1.11206	1.0614	1.00769	0.985107	0.895386
	1073	1.26404	1.10596	1.0553	1.00433	0.980835	0.888977
	1074	1.25977	1.09894	1.04889	0.99823	0.976257	0.883484
	1075	1.25305	1.09314	1.04126	0.993042	0.969849	0.878296
	1076	1.24634	1.08398	1.03668	0.985718	0.965271	0.873718
	1077	1.24054	1.07696	1.03088	0.980835	0.959168	0.86792
	1078	1.23291	1.07239	1.02417	0.974731	0.953369	0.862732
	1079	1.22528	1.06781	1.01868	0.968018	0.947266	0.85846
	1080	1.21918	1.06079	1.01044	0.963135	0.943298	0.853272
	1081	1.21277	1.05438	1.00372	0.957947	0.93811	0.848389
	1082	1.20697	1.05072	0.997009	0.954285	0.932007	0.845032
	1083	1.20148	1.0434	0.993042	0.948486	0.925293	0.840149
	1084	1.19324	1.03485	0.98877	0.941772	0.917358	0.836487
	1085	1.18439	1.02814	0.981445	0.935974	0.911865	0.83252
	1086	1.17615	1.02142	0.975647	0.92926	0.905151	0.826111
	1087	1.16577	1.01562	0.968628	0.922546	0.900879	0.820007
	1088	1.1557	1.008	0.964355	0.914307	0.895691	0.811768
	1089	1.14746	1.00159	0.957031	0.908508	0.889893	0.805054
	1090	1.13922	0.995178	0.950012	0.903626	0.882874	0.799255
	1091	1.13281	0.989685	0.944824	0.897217	0.87616	0.792847
	1092	1.12396	0.982361	0.936279	0.890503	0.870361	0.789185
	1093	1.11755	0.973511	0.929871	0.884399	0.863342	0.784302
	1094	1.10901	0.967712	0.921936	0.878296	0.856628	0.779114
	1095	1.09985	0.959168	0.915222	0.871887	0.851135	0.770264
	1096	1.0907	0.951843	0.907593	0.865173	0.843506	0.764465
	1097	1.08032	0.944824	0.899963	0.858154	0.837097	0.760498
	1098	1.07269	0.935364	0.893555	0.852661	0.831299	0.757446
	1099	1.06598	0.930176	0.886841	0.846863	0.826111	0.749512
	1100	1.05652	0.921631	0.879822	0.840149	0.819397	0.741882
	1101	1.04858	0.912476	0.873108	0.832214	0.812378	0.739441
	1102	1.04248	0.90332	0.864868	0.823059	0.805054	0.733337
	1103	1.03485	0.898743	0.859375	0.81604	0.797119	0.726318
	1104	1.02692	0.891418	0.852966	0.809021	0.789795	0.718994
	1105	1.01929	0.880737	0.848084	0.802612	0.783386	0.713501
	1106	1.01135	0.872192	0.84137	0.795898	0.777893	0.709839
	1107	1.00128	0.866699	0.83313	0.791321	0.77301	0.70221
	1108	0.989075	0.860291	0.823669	0.786133	0.767517	0.696106
	1109	0.979309	0.852356	0.814514	0.778503	0.759888	0.691834
	1110	0.97229	0.845032	0.804443	0.77179	0.751953	0.686646
	1111	0.964966	0.836792	0.799866	0.765991	0.742493	0.681458
	1112	0.953369	0.83252	0.791931	0.757446	0.736084	0.673523
	1113	0.944824	0.826111	0.784912	0.750427	0.729675	0.663147
	1114	0.934753	0.81604	0.777283	0.742493	0.723267	0.654297
	1115	0.926209	0.80658	0.770264	0.735779	0.713806	0.647583
	1116	0.918579	0.796204	0.762024	0.730896	0.707397	0.641785
	1117	0.909729	0.78949	0.753174	0.723572	0.700684	0.635681
	1118	0.9021	0.78125	0.744934	0.717773	0.69397	0.628052
	1119	0.893555	0.772705	0.735779	0.709229	0.688171	0.622559
	1120	0.885315	0.762939	0.730286	0.70282	0.682068	0.619812
	1121	0.875549	0.756836	0.725708	0.69458	0.674439	0.610352
	1122	0.865784	0.746765	0.716553	0.687561	0.666199	0.604858
	1123	0.856018	0.739441	0.707703	0.679932	0.658264	0.597229
	1124	0.848084	0.732422	0.700378	0.671997	0.652466	0.591126
	1125	0.838623	0.725098	0.690308	0.664978	0.646668	0.587463
	1126	0.827942	0.716248	0.682373	0.658569	0.639954	0.58197
	1127	0.818787	0.709534	0.675049	0.648804	0.632629	0.577087
	1128	0.809631	0.702515	0.665894	0.643005	0.624085	0.569763
	1129	0.802002	0.697022	0.658569	0.63385	0.619202	0.562439
	1130	0.793152	0.688477	0.650635	0.62561	0.611572	0.554504
	1131	0.782166	0.679626	0.64209	0.618897	0.604858	0.546875
	1132	0.772705	0.672913	0.632935	0.611877	0.597839	0.541382
	1133	0.765991	0.664368	0.626526	0.602722	0.589905	0.534363
	1134	0.7547	0.655518	0.618591	0.595093	0.582581	0.529175
	1135	0.74646	0.646973	0.611267	0.587769	0.574341	0.520935
	1136	0.73822	0.638733	0.604858	0.58136	0.566101	0.516357
	1137	0.72998	0.630188	0.599365	0.573425	0.559998	0.510559
	1138	0.722046	0.621643	0.592041	0.565186	0.551453	0.505981
	1139	0.713501	0.613709	0.585632	0.559387	0.541687	0.499573
	1140	0.701904	0.606079	0.578308	0.552063	0.535584	0.4953
	1141	0.693054	0.598755	0.569763	0.544739	0.527039	0.487976
	1142	0.681763	0.59082	0.563049	0.53894	0.518494	0.482483
	1143	0.672913	0.584412	0.553894	0.531921	0.512085	0.473938
	1144	0.664673	0.574951	0.547485	0.524292	0.505371	0.465698
	1145	0.657349	0.567322	0.538635	0.515747	0.498352	0.456848
	1146	0.645447	0.558167	0.531006	0.507507	0.494385	0.452271
	1147	0.635376	0.550842	0.523071	0.502319	0.486755	0.445251
	1148	0.627136	0.543518	0.513611	0.496826	0.480652	0.440674
	1149	0.619507	0.535889	0.506592	0.489807	0.474854	0.436096
	1150	0.606995	0.527344	0.499268	0.480042	0.467529	0.428772
	1151	0.59845	0.518799	0.492554	0.471497	0.460815	0.422974
	1152	0.585938	0.508728	0.483704	0.463867	0.455322	0.414734
	1153	0.577087	0.502625	0.47699	0.456238	0.447083	0.405884
	1154	0.566711	0.49408	0.466614	0.449829	0.441589	0.39856
	1155	0.557556	0.487671	0.458374	0.4422	0.43335	0.391235
	1156	0.548706	0.479431	0.448303	0.437012	0.426331	0.385132
	1157	0.539856	0.469666	0.4422	0.43335	0.419617	0.378723
	1158	0.530701	0.462646	0.435181	0.42572	0.413818	0.373535
	1159	0.52063	0.454102	0.428772	0.419006	0.406494	0.365601
	1160	0.512085	0.445862	0.422363	0.409546	0.400391	0.358276
	1161	0.502625	0.438232	0.415344	0.401306	0.393372	0.352783
	1162	0.493164	0.430908	0.408936	0.394592	0.388794	0.347595
	1163	0.482483	0.4245	0.402222	0.387878	0.38208	0.340271
	1164	0.474548	0.41748	0.394592	0.380554	0.372925	0.335999
	1165	0.465393	0.407715	0.389099	0.37323	0.365906	0.328674
	1166	0.45929	0.401306	0.38269	0.365906	0.358582	0.325317
	1167	0.452576	0.392761	0.375671	0.358276	0.352783	0.317383
	1168	0.44281	0.386963	0.367432	0.350037	0.347595	0.312195
	1169	0.435791	0.38269	0.361633	0.345459	0.341492	0.306091
	1170	0.427856	0.374756	0.353394	0.340576	0.335083	0.300293
	1171	0.418701	0.370178	0.346375	0.334473	0.330505	0.2948
	1172	0.410156	0.363464	0.338745	0.329285	0.325623	0.292053
	1173	0.405273	0.356751	0.333557	0.325623	0.32135	0.289001
	1174	0.397949	0.350037	0.326233	0.322876	0.315552	0.284424
	1175	0.391846	0.342407	0.321655	0.318298	0.311279	0.278931
	1176	0.38269	0.336914	0.318604	0.313721	0.306091	0.274048
	1177	0.375671	0.332642	0.31311	0.310974	0.300598	0.267334
	1178	0.371399	0.326538	0.308228	0.307922	0.2948	0.262756
	1179	0.369568	0.32196	0.30365	0.301514	0.290833	0.259094
	1180	0.362244	0.317078	0.299072	0.297241	0.28656	0.257263
	1181	0.355225	0.31189	0.296326	0.292358	0.283813	0.253296
	1182	0.350037	0.308533	0.291138	0.290527	0.281067	0.249329
	1183	0.344543	0.30426	0.286255	0.284729	0.278015	0.246277
	1184	0.340271	0.297546	0.281677	0.280151	0.274353	0.24292
	1185	0.334167	0.293579	0.27832	0.276489	0.270386	0.238953
	1186	0.331421	0.287781	0.274658	0.272522	0.266113	0.234985
	1187	0.328674	0.28595	0.273132	0.270081	0.262146	0.233154
	1188	0.324097	0.283203	0.270691	0.266418	0.258179	0.229187
	1189	0.316162	0.279236	0.267639	0.262146	0.254211	0.22522
	1190	0.310669	0.274353	0.264282	0.259399	0.250549	0.223694
	1191	0.308228	0.271301	0.260315	0.254517	0.248718	0.220642
	1192	0.305176	0.267029	0.258179	0.252686	0.246582	0.218506
	1193	0.302124	0.265503	0.255127	0.250244	0.24231	0.218506
	1194	0.302124	0.263062	0.253296	0.246887	0.240784	0.216064
	1195	0.298157	0.262451	0.250855	0.244141	0.240173	0.214233
	1196	0.294189	0.259094	0.249023	0.243225	0.237427	0.209656
	1197	0.289001	0.255737	0.246887	0.240784	0.235901	0.206604
	1198	0.28717	0.249634	0.241699	0.236206	0.232849	0.204773
	1199	0.285034	0.245972	0.236816	0.232239	0.231628	0.202942
	1200	0.280457	0.244751	0.235291	0.228271	0.229187	0.19989
	1201	0.276184	0.241699	0.232544	0.226746	0.22522	0.197144
	1202	0.272522	0.239258	0.229187	0.224609	0.221252	0.193176
	1203	0.270996	0.237427	0.227661	0.221863	0.220947	0.192261
	1204	0.267334	0.234985	0.226135	0.220642	0.219421	0.189514
	1205	0.264282	0.230408	0.224915	0.217896	0.214233	0.187378
	1206	0.259705	0.227051	0.221863	0.215149	0.212097	0.185852
	1207	0.258179	0.224915	0.218811	0.213623	0.209045	0.184326
	1208	0.256958	0.223084	0.215759	0.210876	0.206299	0.183105
	1209	0.253601	0.220032	0.212402	0.20752	0.202942	0.179443
	1210	0.250244	0.21698	0.210571	0.205383	0.198975	0.177612
	1211	0.248413	0.215149	0.206909	0.203247	0.197144	0.177307
	1212	0.245972	0.212097	0.203247	0.201111	0.195618	0.174866
	1213	0.240479	0.210876	0.200195	0.19989	0.193176	0.170288
	1214	0.239258	0.211487	0.198364	0.197144	0.19165	0.168457
	1215	0.235596	0.209045	0.195007	0.192871	0.19165	0.166321
	1216	0.231628	0.203552	0.19104	0.19104	0.189209	0.165405
	1217	0.229187	0.202026	0.19165	0.190735	0.186157	0.162354
	1218	0.227356	0.19989	0.189209	0.188904	0.184937	0.159302
	1219	0.224915	0.197754	0.186157	0.188904	0.1828	0.158081
	1220	0.223084	0.195313	0.185852	0.187988	0.179443	0.155945
	1221	0.220642	0.191345	0.184937	0.186157	0.177307	0.154419
	1222	0.217285	0.19104	0.183105	0.184021	0.174255	0.153503
	1223	0.21698	0.189209	0.180359	0.179749	0.172729	0.152283
	1224	0.213623	0.187988	0.179138	0.180969	0.172424	0.151062
	1225	0.211792	0.184326	0.177612	0.179138	0.172119	0.151062
	1226	0.212097	0.183411	0.174561	0.176697	0.170288	0.148926
	1227	0.209351	0.18158	0.172729	0.174561	0.169678	0.147705
	1228	0.207214	0.179749	0.169983	0.171509	0.167847	0.14679
	1229	0.205688	0.178833	0.168457	0.169067	0.166016	0.145874
	1230	0.203552	0.178528	0.166016	0.167847	0.164185	0.144653
	1231	0.202026	0.177612	0.167542	0.164795	0.16449	0.144653
	1232	0.199585	0.175476	0.166931	0.161438	0.161438	0.142517
	1233	0.197144	0.17334	0.1651	0.161743	0.159302	0.140381
	1234	0.195923	0.174561	0.163574	0.161743	0.155945	0.13916
	1235	0.19165	0.170898	0.162354	0.161133	0.152588	0.138245
	1236	0.187378	0.169067	0.160522	0.158081	0.150146	0.135193
	1237	0.185547	0.166931	0.160217	0.157471	0.148315	0.133972
	1238	0.184937	0.163269	0.159302	0.15564	0.150452	0.133057
	1239	0.185547	0.161438	0.157166	0.154724	0.150146	0.133972
	1240	0.181885	0.160217	0.155334	0.152588	0.149231	0.134277
	1241	0.18158	0.157166	0.154724	0.150757	0.148926	0.132446
	1242	0.180664	0.155029	0.152893	0.148621	0.147705	0.131531
	1243	0.180359	0.154419	0.151367	0.14679	0.144653	0.130005
	1244	0.178528	0.154724	0.151672	0.143127	0.144043	0.13031
	1245	0.176697	0.152893	0.148621	0.142212	0.144653	0.13031
	1246	0.175781	0.151367	0.14801	0.141602	0.144043	0.128479
	1247	0.172424	0.152283	0.147705	0.142212	0.143738	0.124817
	1248	0.171204	0.148621	0.14679	0.142822	0.142212	0.123291
	1249	0.169983	0.148926	0.144043	0.144043	0.141602	0.12207
	1250	0.169678	0.147705	0.143433	0.142212	0.13916	0.12146
	1251	0.169678	0.148621	0.142822	0.139771	0.13916	0.12085
	1252	0.166626	0.1474	0.141296	0.138245	0.136108	0.12146
	1253	0.164185	0.144959	0.140076	0.137024	0.135498	0.120239
	1254	0.163574	0.144043	0.141907	0.134888	0.131836	0.117798
	1255	0.162659	0.140991	0.141602	0.135193	0.133057	0.116577
	1256	0.162048	0.140686	0.140381	0.132446	0.133057	0.115356
	1257	0.162659	0.140381	0.137024	0.130005	0.132446	0.115967
	1258	0.161133	0.140381	0.135498	0.13031	0.13031	0.114746
	1259	0.161438	0.137939	0.135193	0.130005	0.126953	0.114441
	1260	0.161438	0.138245	0.133667	0.128174	0.126038	0.112915
	1261	0.158691	0.13855	0.132141	0.127258	0.128174	0.114441
	1262	0.156555	0.137634	0.130615	0.126648	0.126343	0.111694
	1263	0.153809	0.137939	0.128174	0.126648	0.125427	0.111694
	1264	0.152283	0.136414	0.128784	0.125732	0.124207	0.111694
	1265	0.152283	0.134888	0.128784	0.125427	0.123901	0.110474
	1266	0.152588	0.133057	0.127258	0.12207	0.122986	0.110168
	1267	0.153198	0.131531	0.125122	0.120544	0.121765	0.109253
	1268	0.152283	0.130005	0.122986	0.12207	0.120239	0.107117
	1269	0.150452	0.1297	0.123596	0.121765	0.119629	0.108032
	1270	0.1474	0.129089	0.120544	0.12207	0.118103	0.107117
	1271	0.14801	0.127258	0.12085	0.119934	0.117188	0.108032
	1272	0.147095	0.125427	0.118408	0.117798	0.116882	0.106812
	1273	0.145264	0.122986	0.118408	0.116577	0.116272	0.104675
	1274	0.144043	0.121155	0.119324	0.115051	0.113831	0.10498
	1275	0.145264	0.121155	0.119324	0.114441	0.11322	0.104675
	1276	0.140686	0.121765	0.118408	0.11322	0.111084	0.101624
	1277	0.137329	0.119629	0.115662	0.112915	0.11261	0.099182
	1278	0.136414	0.118408	0.11322	0.111694	0.111694	0.098572
	1279	0.137024	0.12085	0.110779	0.109863	0.111084	0.097351
	1280	0.136108	0.119629	0.111084	0.109863	0.109558	0.097656
	1281	0.132751	0.118408	0.111084	0.111084	0.108032	0.095825
	1282	0.131836	0.116882	0.109863	0.109558	0.105286	0.09613
	1283	0.13031	0.11322	0.109558	0.109558	0.104675	0.095215
	1284	0.127563	0.113525	0.107117	0.110168	0.10498	0.094299
	1285	0.128784	0.113831	0.106506	0.109558	0.105896	0.092773
	1286	0.129395	0.112915	0.105591	0.107117	0.10376	0.090332
	1287	0.127869	0.109863	0.102844	0.105896	0.103149	0.086975
	1288	0.127869	0.108948	0.103149	0.105591	0.101624	0.08728
	1289	0.127563	0.108643	0.101318	0.10437	0.100708	0.085754
	1290	0.125732	0.10437	0.100098	0.104065	0.100098	0.084839
	1291	0.123901	0.10437	0.099792	0.104065	0.09613	0.084534
	1292	0.124512	0.103149	0.101013	0.101624	0.096436	0.086365
	1293	0.122681	0.104065	0.100098	0.097351	0.09552	0.085449
	1294	0.118103	0.101318	0.096436	0.097351	0.094604	0.084229
	1295	0.119324	0.099792	0.09552	0.097351	0.093689	0.083313
	1296	0.119324	0.098267	0.095215	0.095215	0.094604	0.085144
	1297	0.117188	0.098572	0.093994	0.092773	0.093689	0.083008
	1298	0.116882	0.096741	0.093384	0.090942	0.090332	0.083923
	1299	0.114746	0.097046	0.091248	0.090332	0.088806	0.082092
	1300	0.11322	0.096741	0.092163	0.089111	0.086975	0.079346
	1301	0.111084	0.093384	0.089722	0.090332	0.085754	0.07782
	1302	0.111694	0.093384	0.091858	0.087891	0.085754	0.077515
	1303	0.109558	0.092773	0.090637	0.087585	0.085754	0.076599
	1304	0.108337	0.092468	0.089417	0.08728	0.08667	0.079041
	1305	0.10498	0.090027	0.088806	0.08728	0.085754	0.079346
	1306	0.103455	0.088196	0.08667	0.08728	0.083313	0.078125
	1307	0.10437	0.08728	0.086365	0.086975	0.082092	0.075073
	1308	0.102539	0.088806	0.085754	0.083923	0.080261	0.074158
	1309	0.098572	0.089722	0.081177	0.083618	0.077209	0.072327
	1310	0.096741	0.08728	0.079651	0.080872	0.074768	0.06897
	1311	0.09613	0.083313	0.078735	0.079651	0.074158	0.067749
	1312	0.097351	0.082703	0.077209	0.077515	0.073242	0.067444
	1313	0.097351	0.081177	0.076599	0.078125	0.072327	0.067444
	1314	0.093689	0.080872	0.075378	0.076904	0.070496	0.066223
	1315	0.091248	0.07843	0.075378	0.074463	0.06897	0.066223
	1316	0.089111	0.07782	0.073853	0.072327	0.06958	0.061951
	1317	0.08667	0.07782	0.072632	0.071716	0.069275	0.062256
	1318	0.086975	0.079651	0.071716	0.069885	0.066833	0.061646
	1319	0.084534	0.078735	0.070801	0.067749	0.065613	0.059204
	1320	0.083618	0.078125	0.069275	0.067444	0.065308	0.056458
	1321	0.080872	0.076904	0.069275	0.066528	0.066833	0.055542
	1322	0.080872	0.075989	0.066528	0.066223	0.068359	0.057373
	1323	0.080261	0.074463	0.067139	0.064392	0.067444	0.056763
	1324	0.079956	0.071106	0.065918	0.064392	0.064087	0.057373
	1325	0.07843	0.070496	0.067139	0.062866	0.063171	0.056763
	1326	0.07843	0.07019	0.067444	0.062256	0.063782	0.057678
	1327	0.075378	0.067749	0.065613	0.06134	0.063477	0.056458
	1328	0.075684	0.066833	0.062866	0.06073	0.062561	0.054626
	1329	0.074158	0.067444	0.063171	0.06073	0.06134	0.054321
	1330	0.071106	0.065918	0.061951	0.059814	0.057983	0.05249
	1331	0.06897	0.063782	0.061646	0.058899	0.057373	0.050964
	1332	0.068359	0.062561	0.061951	0.06073	0.056152	0.050354
	1333	0.067139	0.061951	0.060425	0.058594	0.055542	0.049438
	1334	0.065308	0.058899	0.059204	0.059204	0.052185	0.049438
	1335	0.063782	0.057678	0.058899	0.057983	0.05249	0.046997
	1336	0.065308	0.056458	0.056763	0.055542	0.05188	0.049133
	1337	0.065002	0.057373	0.055237	0.053406	0.051575	0.049744
	1338	0.065002	0.057373	0.05249	0.054016	0.05127	0.049133
	1339	0.064087	0.057678	0.05188	0.051575	0.049438	0.049438
	1340	0.061646	0.057373	0.050354	0.050354	0.050964	0.048218
	1341	0.060425	0.056458	0.050659	0.050049	0.047913	0.046997
	1342	0.06012	0.054016	0.05127	0.048218	0.045776	0.045776
	1343	0.057678	0.054321	0.050964	0.048828	0.042419	0.044861
	1344	0.056152	0.052185	0.049744	0.047607	0.044861	0.045776
	1345	0.054932	0.048218	0.046997	0.045166	0.046692	0.04364
	1346	0.053406	0.048523	0.048218	0.045471	0.044861	0.041504
	1347	0.053406	0.047913	0.048828	0.04425	0.04303	0.042114
	1348	0.05249	0.046692	0.047302	0.046387	0.042419	0.040894
	1349	0.05127	0.046997	0.046997	0.046387	0.041199	0.038147
	1350	0.05188	0.045166	0.046387	0.046387	0.042419	0.037231
	1351	0.049438	0.04303	0.047302	0.045166	0.041199	0.035706
	1352	0.047913	0.041809	0.046387	0.045471	0.040588	0.036316
	1353	0.046692	0.040588	0.042114	0.045166	0.040588	0.03479
	1354	0.046387	0.039063	0.042114	0.042419	0.041199	0.03418
	1355	0.045776	0.039673	0.039063	0.040283	0.041504	0.03479
	1356	0.045471	0.039368	0.038147	0.041199	0.041504	0.036011
	1357	0.044861	0.039673	0.039063	0.039978	0.039978	0.03479
	1358	0.043335	0.040588	0.038757	0.039673	0.039368	0.03418
	1359	0.041504	0.039368	0.039978	0.038147	0.037537	0.035095
	1360	0.041504	0.039063	0.040588	0.039673	0.034485	0.034485
	1361	0.041809	0.038452	0.038757	0.038757	0.033875	0.0354
	1362	0.042419	0.039063	0.037842	0.038452	0.033264	0.036011
	1363	0.040894	0.039368	0.0354	0.036621	0.033264	0.035095
	1364	0.039063	0.038452	0.035095	0.036621	0.032654	0.036011
	1365	0.037537	0.037231	0.033569	0.036011	0.033569	0.034485
	1366	0.037537	0.036621	0.033875	0.037231	0.033875	0.03479
	1367	0.036621	0.035706	0.033264	0.0354	0.03418	0.03479
	1368	0.037842	0.033264	0.033264	0.03418	0.033264	0.029297
	1369	0.035706	0.032959	0.031433	0.03479	0.031128	0.028687
	1370	0.034485	0.033264	0.031433	0.033875	0.029907	0.030823
	1371	0.0354	0.032043	0.030518	0.034485	0.030823	0.028076
	1372	0.033875	0.033264	0.030823	0.032959	0.031738	0.028076
	1373	0.032349	0.032654	0.030823	0.032349	0.032349	0.026855
	1374	0.033875	0.032959	0.030518	0.030212	0.031433	0.025635
	1375	0.033569	0.033569	0.033569	0.029907	0.032349	0.02594
	1376	0.03479	0.032043	0.033569	0.029907	0.032654	0.027161
	1377	0.034485	0.031738	0.032654	0.029907	0.032349	0.024414
	1378	0.031433	0.032043	0.030823	0.031128	0.031738	0.024414
	1379	0.030212	0.031738	0.031128	0.030212	0.031128	0.023499
	1380	0.030212	0.031128	0.028992	0.028992	0.032959	0.02594
	1381	0.029602	0.030212	0.028687	0.028381	0.031738	0.02594
	1382	0.029907	0.030518	0.027771	0.028076	0.029602	0.027771
	1383	0.029602	0.030518	0.027466	0.02594	0.027466	0.027771
	1384	0.030212	0.026855	0.02655	0.027771	0.027161	0.02655
	1385	0.028992	0.024414	0.027466	0.026855	0.027466	0.026245
	1386	0.032043	0.025024	0.027771	0.026855	0.027466	0.024719
	1387	0.031128	0.024719	0.028381	0.027771	0.027466	0.025635
	1388	0.029602	0.024719	0.027161	0.028687	0.027466	0.027161
	1389	0.027466	0.024109	0.027466	0.029602	0.028076	0.027771
	1390	0.028687	0.022278	0.024414	0.02655	0.027466	0.027466
	1391	0.029297	0.024109	0.02594	0.026855	0.027466	0.026245
	1392	0.030518	0.024414	0.02533	0.027161	0.02594	0.025024
	1393	0.028076	0.02655	0.024719	0.025635	0.02655	0.024414
	1394	0.028381	0.028076	0.023193	0.02594	0.024719	0.023804
	1395	0.028992	0.027771	0.021973	0.02533	0.025635	0.022583
	1396	0.027161	0.027161	0.025024	0.025024	0.026855	0.025024
	1397	0.028381	0.025024	0.024414	0.02533	0.026245	0.024719
	1398	0.024414	0.02594	0.023499	0.025024	0.025635	0.026245
	1399	0.025024	0.02655	0.026245	0.023804	0.027161	0.026245
	1400	0.023804	0.027161	0.026855	0.023804	0.026245	0.02655

## Sheet: Figure 2b
Figure 2b
	Irradiation Time (min)	Temperature (︒C) of HSA/BPBBT (0/1)	Temperature (︒C) of HSA/BPBBT (1/1)	Temperature (︒C) of HSA/BPBBT (5/1)	Temperature (︒C) of HSA/BPBBT (15/1)	Temperature (︒C) of HSA/BPBBT (30/1)	Temperature (︒C) of HSA/BPBBT (50/1)
	0	24	24.2	24.6	24.4	24.3	24.7
	0.5	27.5	28.1	30	29.3	30.2	31.6
	1	31	32.6	35.2	34.9	34.8	36.9
	1.5	34.3	36.7	39.2	39	38.3	41.1
	2	36.9	40.1	42.4	42.4	42.3	44
	2.5	39.4	42.8	45	45.2	45	46.5
	3	41.4	44.8	47.1	47.1	47.2	48.7
	3.5	42.9	46.7	48.7	48.9	48.6	50.3
	4	44.2	48.2	50.1	50.5	49.8	51.7
	4.5	45.1	49.6	51.1	51.7	50.9	52.9
	5	46	50.4	52	52.7	51.8	53.8
	5.5	46.5	51.1	53.2	53.5	52.6	54.6
	6	47	51.7	54.1	54	53.3	55.2
	6.5	47.3	52.2	54.4	54.6	54	55.7
	7	47.7	52.6	54.6	55	54.5	56.2
	7.5	48	52.8	54.7	55.5	54.9	56.7
	8	48.3	53.1	54.8	55.7	55.1	57
	8.5	48.5	53.2	55	56	55.3	57.1
	9	48.6	53.3	55.1	56.1	55.5	57.2
	9.5	48.6	53.4	55.2	56.2	55.6	57.3
	10	48.7	53.4	55.3	56.2	55.7	57.3

## Sheet: Figure 2c
Figure 2c
	HSA/BPBBT ratio	Fluorescence intensity (a.u.)	Temperature (︒C)
	0	1	48.7
	1	0.881	53.4
	5	0.846	55.3
	15	0.81	56.2
	30	0.79	55.7
	50	0.727	57.3

## Sheet: Figure 4b
Figure 4b
	Size (nm)	intensity%
	0.4	0
	0.463	0
	0.536	0
	0.621	0
	0.719	0
	0.833	0
	0.965	0
	1.12	0
	1.29	0
	1.5	0
	1.74	0
	2.01	0
	2.33	0
	2.7	0
	3.12	0
	3.62	0
	4.19	0
	4.85	0
	5.61	0
	6.5	0
	7.53	0
	8.72	0
	10.1	0
	11.7	0
	13.5	0
	15.7	0
	18.2	0
	21	0
	24.4	0
	28.2	0
	32.7	0.218
	37.8	0.96
	43.8	2.28
	50.7	4.06
	58.8	6.05
	68.1	7.97
	78.8	9.57
	91.3	10.6
	106	11
	122	10.8
	142	9.89
	164	8.51
	190	6.82
	220	5.01
	255	3.3
	295	1.86
	342	0.817
	396	0.214
	459	0
	531	0
	615	0
	712	0
	825	0
	955	0
	1110	0
	1280	0
	1480	0
	1720	0
	1990	0
	2300	0
	2670	0
	3090	0
	3580	0
	4150	0
	4800	0
	5560	0
	6440	0
	7460	0
	8630	0

## Sheet: Figure 4c
Figure 4c
	Wavelength (nm)	Fluorescence intensity (a.u.) of BPBBT in THF	Fluorescence intensity (a.u.) of BPBBT NPs in H2O	Fluorescence intensity (a.u.) of BPBBT in 5% THF	Fluorescence intensity (a.u.) of BPBBT in 70% THF
	890	0.239258	0.343628	0.646057	0.209961
	891	0.206604	0.304871	0.59082	0.183105
	892	0.179443	0.273438	0.54596	0.158997
	893	0.157471	0.250244	0.512695	0.140381
	894	0.138245	0.233459	0.487671	0.122681
	895	0.125122	0.220032	0.466919	0.110779
	896	0.115662	0.209961	0.454102	0.098877
	897	0.108337	0.201111	0.443115	0.091248
	898	0.100098	0.194702	0.435791	0.084534
	899	0.094604	0.189514	0.429688	0.079651
	900	0.090332	0.187378	0.427551	0.075989
	901	0.08667	0.183411	0.425415	0.073242
	902	0.084229	0.183105	0.426636	0.072937
	903	0.082397	0.18219	0.429077	0.074463
	904	0.082703	0.18219	0.430603	0.071716
	905	0.080872	0.181274	0.432434	0.069885
	906	0.078735	0.184021	0.43396	0.07019
	907	0.076904	0.186157	0.437622	0.068054
	908	0.075684	0.186768	0.441589	0.066223
	909	0.076599	0.187378	0.446472	0.067749
	910	0.078125	0.188599	0.447693	0.067749
	911	0.077209	0.189514	0.453491	0.068054
	912	0.079346	0.188904	0.456848	0.067139
	913	0.07843	0.190735	0.460205	0.067444
	914	0.079651	0.194092	0.463867	0.066833
	915	0.079346	0.196228	0.466614	0.069885
	916	0.078735	0.198364	0.469971	0.071411
	917	0.079956	0.202026	0.472412	0.06958
	918	0.079041	0.203247	0.475769	0.06958
	919	0.080566	0.202332	0.479736	0.069885
	920	0.081177	0.203552	0.484314	0.069885
	921	0.082397	0.206909	0.487061	0.070801
	922	0.082092	0.20752	0.491333	0.069275
	923	0.080261	0.209656	0.495911	0.070496
	924	0.078125	0.211487	0.498962	0.07019
	925	0.078125	0.213013	0.504761	0.070496
	926	0.079041	0.214844	0.507202	0.06958
	927	0.079346	0.218201	0.509949	0.069275
	928	0.078735	0.220337	0.513001	0.067139
	929	0.078125	0.223084	0.516968	0.066223
	930	0.077209	0.225525	0.52063	0.067749
	931	0.079651	0.22583	0.520935	0.068665
	932	0.081787	0.228271	0.522156	0.067749
	933	0.079956	0.229797	0.523071	0.067139
	934	0.081482	0.230408	0.525513	0.067444
	935	0.081482	0.231628	0.530701	0.068665
	936	0.083923	0.230408	0.533752	0.071716
	937	0.083008	0.231018	0.535584	0.070801
	938	0.083923	0.23407	0.537415	0.07019
	939	0.083618	0.236816	0.536499	0.070496
	940	0.083923	0.239258	0.536194	0.071411
	941	0.08667	0.238953	0.541077	0.070496
	942	0.086975	0.240784	0.543823	0.071106
	943	0.08606	0.243225	0.545349	0.071106
	944	0.085754	0.243225	0.547485	0.071411
	945	0.08728	0.243835	0.549927	0.07019
	946	0.086975	0.243835	0.551758	0.070801
	947	0.08667	0.243835	0.553284	0.07019
	948	0.086975	0.245056	0.554504	0.069885
	949	0.088501	0.247803	0.557251	0.073242
	950	0.091858	0.248108	0.560303	0.075989
	951	0.093994	0.248718	0.561523	0.077515
	952	0.093994	0.247498	0.56366	0.078735
	953	0.09491	0.246582	0.562744	0.078125
	954	0.095215	0.249329	0.563049	0.079346
	955	0.09613	0.249939	0.563355	0.077515
	956	0.095825	0.25116	0.563965	0.079346
	957	0.096741	0.251465	0.563049	0.080566
	958	0.100098	0.254211	0.56427	0.081177
	959	0.101929	0.256042	0.565796	0.083618
	960	0.102539	0.258179	0.568543	0.083008
	961	0.10376	0.26062	0.569458	0.085144
	962	0.106506	0.264282	0.570068	0.085144
	963	0.107117	0.263977	0.570679	0.085754
	964	0.108948	0.266418	0.57251	0.085449
	965	0.110779	0.26886	0.57373	0.08667
	966	0.111084	0.270081	0.576782	0.087585
	967	0.113525	0.270996	0.576477	0.087891
	968	0.115051	0.272217	0.578003	0.089722
	969	0.116577	0.274048	0.578613	0.090332
	970	0.119324	0.2771	0.577393	0.091553
	971	0.120239	0.278931	0.582275	0.094604
	972	0.12146	0.278931	0.583496	0.098267
	973	0.122681	0.278931	0.583191	0.097046
	974	0.125732	0.279541	0.585022	0.097656
	975	0.128174	0.281067	0.585632	0.100403
	976	0.129089	0.281677	0.585632	0.100403
	977	0.128784	0.283203	0.586853	0.102234
	978	0.128784	0.28656	0.588379	0.10376
	979	0.13031	0.28656	0.591736	0.103149
	980	0.133057	0.286255	0.593567	0.10376
	981	0.133057	0.288696	0.594177	0.105591
	982	0.133667	0.289307	0.596619	0.108337
	983	0.134277	0.290527	0.596008	0.110168
	984	0.134583	0.291138	0.597839	0.110474
	985	0.137024	0.294495	0.59845	0.111084
	986	0.138855	0.296326	0.600586	0.109253
	987	0.140686	0.296936	0.602112	0.108337
	988	0.141907	0.299683	0.604858	0.109863
	989	0.144043	0.300293	0.606384	0.109558
	990	0.144348	0.300598	0.6073	0.110168
	991	0.144653	0.301819	0.608826	0.111694
	992	0.144653	0.30304	0.610046	0.112915
	993	0.146179	0.303955	0.609741	0.113831
	994	0.148315	0.308228	0.611572	0.114746
	995	0.147705	0.310974	0.610962	0.115051
	996	0.14801	0.310669	0.613098	0.116577
	997	0.147705	0.31189	0.613709	0.117188
	998	0.14801	0.310974	0.613403	0.116577
	999	0.149231	0.312805	0.614319	0.117493
	1000	0.150452	0.313721	0.614929	0.118103
	1001	0.150757	0.314026	0.616455	0.117798
	1002	0.150757	0.312195	0.618286	0.117798
	1003	0.150757	0.314331	0.617981	0.117493
	1004	0.151367	0.317383	0.621033	0.117798
	1005	0.152893	0.318604	0.622559	0.117188
	1006	0.151062	0.318298	0.625305	0.119019
	1007	0.151062	0.318604	0.625916	0.118713
	1008	0.150757	0.318604	0.626831	0.118408
	1009	0.151062	0.318909	0.626831	0.118713
	1010	0.153198	0.318298	0.626831	0.119019
	1011	0.153198	0.318604	0.627747	0.120544
	1012	0.152893	0.32135	0.628357	0.12146
	1013	0.151367	0.32196	0.627747	0.121765
	1014	0.151978	0.323486	0.627441	0.12085
	1015	0.152283	0.323792	0.628662	0.119019
	1016	0.151978	0.322571	0.627747	0.118713
	1017	0.152283	0.322266	0.626526	0.121155
	1018	0.151978	0.322876	0.628662	0.12207
	1019	0.151367	0.320435	0.628052	0.121765
	1020	0.150146	0.32074	0.628357	0.121765
	1021	0.151062	0.320435	0.626831	0.122375
	1022	0.153198	0.321655	0.626831	0.120239
	1023	0.152283	0.322571	0.62439	0.121155
	1024	0.151672	0.322876	0.621338	0.119934
	1025	0.150146	0.323486	0.621338	0.119324
	1026	0.149841	0.323181	0.618591	0.119019
	1027	0.149536	0.32135	0.616455	0.119324
	1028	0.150757	0.319214	0.614624	0.115662
	1029	0.151367	0.318604	0.612183	0.114746
	1030	0.152893	0.321045	0.609436	0.11322
	1031	0.155334	0.321655	0.609436	0.112305
	1032	0.154114	0.319824	0.605774	0.112305
	1033	0.151672	0.319214	0.605469	0.112
	1034	0.150757	0.32074	0.604553	0.112
	1035	0.149536	0.322266	0.603333	0.11261
	1036	0.148926	0.322266	0.601807	0.11322
	1037	0.147095	0.32074	0.59845	0.11322
	1038	0.147705	0.317078	0.596008	0.111694
	1039	0.147705	0.315247	0.594788	0.11261
	1040	0.145264	0.313416	0.592041	0.113525
	1041	0.145569	0.310669	0.590515	0.114746
	1042	0.1474	0.310364	0.59082	0.113831
	1043	0.148926	0.310059	0.588379	0.111694
	1044	0.149536	0.307617	0.586548	0.110779
	1045	0.148926	0.307922	0.584717	0.110779
	1046	0.149536	0.307007	0.580139	0.109253
	1047	0.150452	0.305786	0.579834	0.108948
	1048	0.151062	0.305176	0.574951	0.110168
	1049	0.151672	0.305481	0.571594	0.112
	1050	0.151062	0.30365	0.569458	0.11261
	1051	0.150757	0.303345	0.568237	0.111389
	1052	0.151367	0.302429	0.565796	0.112
	1053	0.151672	0.302429	0.56366	0.11261
	1054	0.152588	0.299377	0.559998	0.113831
	1055	0.153198	0.299377	0.55542	0.11261
	1056	0.151367	0.297852	0.553589	0.111389
	1057	0.150757	0.297852	0.551453	0.112915
	1058	0.152283	0.293884	0.547485	0.114136
	1059	0.153809	0.290833	0.542908	0.115051
	1060	0.151062	0.291443	0.542908	0.11322
	1061	0.151367	0.293579	0.542297	0.111694
	1062	0.153198	0.293579	0.538025	0.112305
	1063	0.151978	0.291138	0.535278	0.111084
	1064	0.151672	0.290833	0.534058	0.112305
	1065	0.152893	0.289001	0.531616	0.113831
	1066	0.150146	0.28656	0.527039	0.114441
	1067	0.150452	0.28656	0.525513	0.113831
	1068	0.151367	0.284424	0.523071	0.115051
	1069	0.151062	0.283508	0.519714	0.114136
	1070	0.148926	0.283508	0.515747	0.115051
	1071	0.148926	0.281677	0.513306	0.115356
	1072	0.150757	0.278626	0.511169	0.114136
	1073	0.150146	0.27771	0.508423	0.11261
	1074	0.149231	0.277405	0.50415	0.111694
	1075	0.151367	0.276489	0.501404	0.114136
	1076	0.151978	0.275879	0.496826	0.114136
	1077	0.152283	0.274658	0.494385	0.113525
	1078	0.153809	0.274658	0.492859	0.115051
	1079	0.155334	0.272827	0.492249	0.114746
	1080	0.155334	0.26947	0.488892	0.11261
	1081	0.154724	0.26825	0.484619	0.115051
	1082	0.157776	0.264893	0.483093	0.115662
	1083	0.157471	0.261841	0.480347	0.116577
	1084	0.155334	0.260925	0.477295	0.115051
	1085	0.153809	0.26001	0.473328	0.115051
	1086	0.154419	0.257568	0.469666	0.113525
	1087	0.153809	0.255127	0.463562	0.113831
	1088	0.153503	0.253601	0.461121	0.113525
	1089	0.151978	0.254517	0.4599	0.115356
	1090	0.151672	0.251465	0.455933	0.115356
	1091	0.152283	0.248413	0.451355	0.115051
	1092	0.153503	0.247192	0.447998	0.114136
	1093	0.152283	0.246277	0.444946	0.112
	1094	0.153503	0.24292	0.442505	0.111084
	1095	0.155029	0.242004	0.438843	0.109863
	1096	0.15564	0.243835	0.435791	0.110168
	1097	0.155945	0.242615	0.432129	0.111084
	1098	0.152893	0.241089	0.428467	0.111084
	1099	0.154724	0.240784	0.425415	0.113525
	1100	0.152893	0.238342	0.420837	0.11322
	1101	0.152588	0.233765	0.41687	0.11322
	1102	0.151367	0.230103	0.413513	0.110168
	1103	0.150757	0.228882	0.409546	0.108337
	1104	0.150146	0.227661	0.40741	0.110474
	1105	0.150452	0.225525	0.403748	0.109558
	1106	0.150146	0.223999	0.400391	0.110474
	1107	0.151367	0.223389	0.395508	0.111694
	1108	0.152283	0.224609	0.391235	0.110779
	1109	0.152588	0.223694	0.386963	0.110779
	1110	0.152283	0.222473	0.385742	0.108948
	1111	0.151367	0.221558	0.382385	0.106812
	1112	0.149536	0.220032	0.379334	0.106812
	1113	0.148621	0.21698	0.375671	0.108337
	1114	0.147095	0.212402	0.37323	0.107117
	1115	0.145264	0.210571	0.370789	0.106812
	1116	0.145569	0.206909	0.368042	0.105896
	1117	0.145264	0.202332	0.36438	0.10437
	1118	0.144653	0.202332	0.360718	0.104675
	1119	0.144043	0.200806	0.357971	0.105286
	1120	0.143127	0.196838	0.354004	0.10437
	1121	0.144043	0.193787	0.348511	0.103149
	1122	0.141907	0.191956	0.344543	0.101318
	1123	0.141296	0.188293	0.33905	0.099792
	1124	0.141296	0.187683	0.334473	0.099182
	1125	0.139771	0.188293	0.332336	0.098572
	1126	0.138245	0.184631	0.327148	0.099487
	1127	0.136108	0.184631	0.324707	0.099487
	1128	0.135498	0.183716	0.319519	0.098572
	1129	0.136414	0.181885	0.315857	0.095825
	1130	0.136719	0.179749	0.314331	0.095215
	1131	0.133667	0.175781	0.309143	0.095825
	1132	0.13092	0.17334	0.305176	0.097351
	1133	0.129395	0.174255	0.301514	0.096436
	1134	0.130005	0.172424	0.296326	0.096741
	1135	0.13031	0.169983	0.292969	0.095215
	1136	0.127869	0.168762	0.289917	0.093994
	1137	0.125732	0.167236	0.289001	0.092773
	1138	0.125427	0.165405	0.285339	0.092163
	1139	0.125732	0.163879	0.281677	0.091858
	1140	0.124817	0.160828	0.279846	0.090332
	1141	0.125122	0.158691	0.276184	0.086365
	1142	0.123291	0.157166	0.270386	0.085144
	1143	0.122375	0.15625	0.267029	0.085754
	1144	0.119324	0.153809	0.263977	0.084839
	1145	0.119019	0.151978	0.26001	0.084534
	1146	0.119324	0.1474	0.256348	0.083923
	1147	0.117493	0.143738	0.25238	0.083923
	1148	0.116882	0.142822	0.25116	0.083313
	1149	0.117188	0.142212	0.248413	0.082703
	1150	0.116577	0.140076	0.245056	0.083618
	1151	0.115051	0.13855	0.240479	0.084839
	1152	0.11322	0.136719	0.237122	0.085144
	1153	0.11322	0.136108	0.235596	0.083618
	1154	0.112915	0.135193	0.231628	0.082397
	1155	0.111694	0.133057	0.227356	0.082092
	1156	0.111694	0.130005	0.224609	0.080872
	1157	0.109558	0.129089	0.222168	0.079956
	1158	0.108948	0.125427	0.221558	0.079956
	1159	0.108643	0.124207	0.218506	0.079041
	1160	0.108032	0.123596	0.21698	0.076294
	1161	0.107422	0.122375	0.215149	0.075684
	1162	0.105591	0.120544	0.213928	0.072937
	1163	0.10498	0.119324	0.213623	0.071106
	1164	0.10498	0.119019	0.209656	0.071106
	1165	0.102539	0.118408	0.205078	0.071106
	1166	0.101624	0.117798	0.202942	0.072937
	1167	0.102539	0.117188	0.19928	0.071106
	1168	0.10376	0.116577	0.196228	0.069885
	1169	0.101013	0.114746	0.193481	0.072021
	1170	0.098267	0.115051	0.189514	0.071716
	1171	0.099182	0.11322	0.187378	0.07019
	1172	0.097961	0.110168	0.184937	0.070801
	1173	0.097351	0.109863	0.184021	0.072327
	1174	0.097656	0.106812	0.181885	0.071716
	1175	0.095825	0.106201	0.18158	0.069885
	1176	0.09552	0.105286	0.178528	0.069275
	1177	0.092773	0.106506	0.177002	0.068359
	1178	0.092773	0.10437	0.17395	0.067139
	1179	0.092773	0.10376	0.173645	0.064392
	1180	0.091858	0.105286	0.172729	0.064087
	1181	0.093994	0.103455	0.170288	0.064087
	1182	0.089111	0.104065	0.168762	0.063782
	1183	0.088806	0.10376	0.166626	0.064697
	1184	0.088196	0.101318	0.1651	0.064087
	1185	0.085754	0.099487	0.162964	0.063782
	1186	0.085144	0.099182	0.162354	0.063171
	1187	0.083923	0.097961	0.160217	0.062256
	1188	0.083923	0.09491	0.158081	0.063782
	1189	0.082397	0.09613	0.158081	0.063477
	1190	0.083008	0.094604	0.157166	0.063171
	1191	0.083008	0.092773	0.155029	0.062256
	1192	0.082703	0.092773	0.153809	0.062256
	1193	0.079651	0.092163	0.151672	0.062561
	1194	0.080261	0.093079	0.150757	0.06134
	1195	0.079956	0.091248	0.149536	0.062256
	1196	0.080261	0.090332	0.148315	0.064392
	1197	0.07843	0.089111	0.1474	0.063477
	1198	0.078125	0.087891	0.145874	0.061035
	1199	0.078735	0.08728	0.143433	0.060425
	1200	0.077515	0.084839	0.142822	0.059204
	1201	0.078735	0.083923	0.144043	0.061035
	1202	0.077515	0.085144	0.142822	0.059509
	1203	0.075073	0.084229	0.141296	0.059204
	1204	0.075378	0.083313	0.138855	0.058594
	1205	0.074158	0.081787	0.137939	0.058899
	1206	0.075684	0.079956	0.136108	0.059204
	1207	0.074768	0.079041	0.133667	0.059814
	1208	0.072937	0.07843	0.131836	0.059204
	1209	0.073242	0.077209	0.13092	0.058289
	1210	0.073853	0.076599	0.127869	0.059509
	1211	0.073547	0.076599	0.127869	0.058289
	1212	0.073547	0.075684	0.127869	0.055847
	1213	0.072937	0.073242	0.126343	0.054626
	1214	0.071106	0.072021	0.123596	0.054626
	1215	0.06958	0.071106	0.12207	0.056458
	1216	0.071106	0.071106	0.120239	0.055237
	1217	0.06958	0.06958	0.118103	0.054016
	1218	0.069275	0.068359	0.119019	0.053711
	1219	0.071106	0.067139	0.118408	0.05249
	1220	0.070496	0.068054	0.115662	0.050659
	1221	0.071716	0.069275	0.114441	0.050964
	1222	0.06958	0.068665	0.114746	0.050049
	1223	0.06897	0.066223	0.11261	0.052185
	1224	0.06897	0.066833	0.11322	0.053406
	1225	0.066528	0.067139	0.111389	0.054932
	1226	0.066833	0.067139	0.108337	0.054016
	1227	0.067444	0.066223	0.105896	0.053101
	1228	0.066528	0.062866	0.106201	0.054016
	1229	0.067139	0.061951	0.106506	0.05249
	1230	0.067444	0.06134	0.105896	0.054321
	1231	0.066223	0.058899	0.104675	0.052185
	1232	0.066223	0.058594	0.10376	0.051575
	1233	0.066833	0.057983	0.102539	0.05249
	1234	0.064697	0.057983	0.101929	0.050964
	1235	0.065613	0.057983	0.100098	0.050354
	1236	0.065002	0.059204	0.097961	0.048828
	1237	0.063171	0.057983	0.098572	0.050354
	1238	0.063782	0.057678	0.09613	0.047913
	1239	0.061646	0.057983	0.09552	0.047607
	1240	0.063171	0.057678	0.094299	0.047607
	1241	0.062866	0.057068	0.091858	0.046387
	1242	0.062256	0.054016	0.091858	0.045166
	1243	0.062561	0.053711	0.093689	0.045471
	1244	0.062561	0.052795	0.093994	0.044861
	1245	0.062561	0.051575	0.091248	0.044556
	1246	0.063782	0.050659	0.090332	0.045776
	1247	0.064697	0.05127	0.090027	0.046387
	1248	0.065918	0.052185	0.089417	0.046082
	1249	0.065002	0.050659	0.088196	0.046692
	1250	0.065918	0.052185	0.083923	0.048523
	1251	0.065613	0.053101	0.084839	0.047302
	1252	0.066528	0.053711	0.084839	0.046692
	1253	0.067444	0.054626	0.083923	0.045471
	1254	0.067444	0.054321	0.084839	0.044556
	1255	0.067139	0.053711	0.085144	0.044556
	1256	0.063782	0.05249	0.084534	0.046082
	1257	0.06134	0.05127	0.082397	0.044861
	1258	0.061951	0.049744	0.083008	0.046997
	1259	0.063171	0.047302	0.083923	0.046692
	1260	0.062866	0.045776	0.084839	0.046082
	1261	0.061035	0.045471	0.082397	0.048218
	1262	0.063477	0.044861	0.079346	0.049438
	1263	0.063477	0.044556	0.077515	0.048828
	1264	0.064087	0.043335	0.077515	0.048523
	1265	0.062561	0.04303	0.074463	0.047607
	1266	0.060425	0.04303	0.075073	0.046692
	1267	0.060425	0.04425	0.074463	0.047607
	1268	0.058594	0.045776	0.075989	0.049744
	1269	0.060425	0.046997	0.075073	0.048828
	1270	0.06012	0.047302	0.074158	0.049133
	1271	0.057983	0.049133	0.073242	0.047302
	1272	0.058899	0.049133	0.073242	0.047607
	1273	0.06012	0.049438	0.074768	0.048218
	1274	0.059814	0.047913	0.076904	0.048828
	1275	0.061035	0.046692	0.076294	0.048828
	1276	0.059814	0.046387	0.075073	0.047607
	1277	0.059509	0.045166	0.075378	0.045471
	1278	0.059204	0.045166	0.073853	0.045166
	1279	0.06012	0.045166	0.07019	0.047302
	1280	0.059509	0.044556	0.06897	0.049133
	1281	0.059204	0.046692	0.066833	0.047302
	1282	0.055542	0.045776	0.067139	0.048218
	1283	0.055542	0.043945	0.068054	0.048218
	1284	0.054932	0.042725	0.067749	0.046387
	1285	0.056458	0.042419	0.068054	0.045471
	1286	0.056763	0.040283	0.067444	0.044556
	1287	0.057373	0.037231	0.066528	0.043945
	1288	0.055847	0.035095	0.066833	0.042419
	1289	0.054016	0.032349	0.068054	0.041199
	1290	0.053101	0.031738	0.065918	0.039368
	1291	0.053406	0.03418	0.063477	0.039368
	1292	0.05127	0.036011	0.063171	0.039368
	1293	0.05127	0.036011	0.062256	0.039368
	1294	0.05188	0.036011	0.061646	0.039673
	1295	0.050964	0.0354	0.06134	0.040283
	1296	0.051575	0.0354	0.059814	0.040283
	1297	0.050659	0.032349	0.059814	0.040283
	1298	0.051575	0.032654	0.059509	0.041504
	1299	0.050659	0.032043	0.057678	0.040588
	1300	0.049744	0.031433	0.058289	0.037842
	1301	0.048828	0.031738	0.056152	0.036926
	1302	0.049438	0.032654	0.056152	0.038452
	1303	0.048523	0.033875	0.054932	0.035706
	1304	0.046692	0.03418	0.054932	0.03479
	1305	0.045776	0.032959	0.055237	0.03418
	1306	0.043945	0.03418	0.056152	0.03479
	1307	0.042114	0.032654	0.054016	0.033875
	1308	0.04303	0.031738	0.052185	0.032043
	1309	0.044556	0.029907	0.050659	0.033569
	1310	0.045776	0.029297	0.051575	0.032959
	1311	0.043335	0.027771	0.050659	0.032349
	1312	0.043335	0.027771	0.051575	0.030823
	1313	0.044556	0.027466	0.050659	0.030823
	1314	0.043945	0.02533	0.048218	0.031433
	1315	0.043335	0.025024	0.047913	0.030518
	1316	0.041504	0.024414	0.046997	0.030823
	1317	0.04303	0.024414	0.045471	0.029907
	1318	0.043335	0.025635	0.045166	0.028992
	1319	0.041809	0.026245	0.045776	0.030212
	1320	0.039673	0.02655	0.043945	0.030212
	1321	0.039063	0.02655	0.04425	0.031128
	1322	0.038757	0.02594	0.04364	0.031128
	1323	0.038147	0.02533	0.045471	0.029907
	1324	0.038147	0.023804	0.042725	0.029297
	1325	0.038452	0.02533	0.041809	0.029297
	1326	0.037842	0.024414	0.042114	0.028381
	1327	0.038147	0.023499	0.04303	0.028687
	1328	0.038147	0.021362	0.042419	0.027466
	1329	0.037537	0.021362	0.043335	0.029602
	1330	0.037537	0.021362	0.042725	0.029297
	1331	0.037231	0.020447	0.041199	0.028992
	1332	0.038147	0.022583	0.040894	0.028381
	1333	0.039063	0.020447	0.039978	0.028076
	1334	0.036011	0.018921	0.039368	0.028687
	1335	0.03418	0.018921	0.037842	0.027466
	1336	0.033264	0.01709	0.037842	0.028076
	1337	0.032654	0.015564	0.039673	0.027466
	1338	0.032654	0.016174	0.036316	0.026855
	1339	0.033875	0.016785	0.036621	0.02594
	1340	0.032349	0.018921	0.034485	0.029297
	1341	0.033264	0.016785	0.032349	0.028381
	1342	0.034485	0.01709	0.031433	0.028992
	1343	0.03418	0.016785	0.031738	0.02594
	1344	0.033569	0.016174	0.031738	0.024414
	1345	0.032959	0.015869	0.031738	0.024719
	1346	0.034485	0.015259	0.032959	0.022888
	1347	0.033875	0.014954	0.031433	0.023804
	1348	0.034485	0.016479	0.033264	0.023804
	1349	0.03418	0.018311	0.031433	0.023804
	1350	0.036011	0.018005	0.032043	0.023499
	1351	0.036011	0.018921	0.032349	0.024719
	1352	0.034485	0.019531	0.032654	0.02594
	1353	0.03418	0.019226	0.031128	0.026855
	1354	0.032959	0.019531	0.030212	0.024109
	1355	0.032959	0.019531	0.029297	0.021973
	1356	0.031738	0.018311	0.028992	0.022888
	1357	0.031128	0.01709	0.028992	0.022583
	1358	0.031128	0.0177	0.028381	0.021667
	1359	0.030518	0.015869	0.028381	0.021362
	1360	0.029907	0.015869	0.028687	0.019226
	1361	0.030823	0.015564	0.028992	0.018616
	1362	0.030823	0.015259	0.028381	0.017395
	1363	0.031128	0.013733	0.028381	0.018005
	1364	0.030823	0.015869	0.027161	0.019836
	1365	0.030212	0.015564	0.025635	0.020142
	1366	0.028687	0.014648	0.024719	0.019531
	1367	0.030518	0.014954	0.023499	0.020142
	1368	0.028076	0.013733	0.022278	0.019226
	1369	0.029297	0.012817	0.023499	0.020142
	1370	0.028076	0.013123	0.024109	0.018921
	1371	0.02655	0.010376	0.022583	0.01709
	1372	0.025635	0.011902	0.023193	0.0177
	1373	0.027771	0.013123	0.022278	0.017395
	1374	0.027466	0.012512	0.021057	0.019531
	1375	0.02655	0.014954	0.023193	0.018005
	1376	0.02655	0.013428	0.022583	0.016479
	1377	0.027161	0.010986	0.021362	0.01709
	1378	0.027466	0.010071	0.021667	0.015869
	1379	0.026245	0.010071	0.021667	0.015869
	1380	0.025635	0.010071	0.021667	0.015869
	1381	0.027466	0.010986	0.021973	0.016785
	1382	0.027466	0.010681	0.020142	0.015869
	1383	0.02594	0.014343	0.018311	0.013733
	1384	0.02533	0.011902	0.018005	0.013123
	1385	0.02533	0.013733	0.01709	0.011597
	1386	0.025024	0.014648	0.018005	0.011902
	1387	0.024414	0.014648	0.020142	0.013733
	1388	0.022888	0.011597	0.019836	0.014648
	1389	0.022583	0.011597	0.021057	0.013733
	1390	0.023499	0.009766	0.0177	0.012207
	1391	0.021667	0.010376	0.0177	0.012817
	1392	0.020142	0.011292	0.0177	0.010986
	1393	0.018005	0.010681	0.016785	0.010376
	1394	0.017395	0.010071	0.015259	0.011902
	1395	0.01709	0.009155	0.015564	0.012207
	1396	0.017395	0.009766	0.014954	0.010376
	1397	0.019226	0.011902	0.016174	0.010681
	1398	0.020752	0.013733	0.015564	0.010376
	1399	0.018616	0.012512	0.016174	0.011597
	1400	0.016479	0.012512	0.018005	0.012207

## Sheet: Figure 4e
Figure 4e
	Time (min)	Temperature change(︒C) of BPBBT NPs in water	Temperature change(︒C) of BPBBT in 5% THF
	0	0	0
	0.5	3.3	2.8
	1	6.1	4.7
	1.5	8.5	6.8
	2	10.5	8.2
	2.5	12.3	9.5
	3	13.6	10.4
	3.5	14.7	11.4
	4	15.8	12.2
	4.5	16.7	12.9
	5	17.5	13.5
	5.5	18.1	13.9
	6	18.7	14.4
	6.5	19.1	14.7
	7	19.5	15.1
	7.5	19.8	15.4
	8	20	15.6
	8.5	20.2	15.7
	9	20.3	15.8
	9.5	20.4	15.9
	10	20.5	15.9
	10.5	17.1	13.4
	11	14.5	11.3
	11.5	12.4	9.4
	12	10.6	8.1
	12.5	9	6.7
	13	7.6	5.9
	13.5	6.5	4.9
	14	5.5	4
	14.5	4.6	3.3
	15	3.9	2.8
	15.5	3.2	2.3
	16	2.7	1.9
	16.5	2.2	1.4
	17	1.8	1.1
	17.5	1.5	0.9
	18	1.1	0.6
	18.5	0.8	0.4
	19	0.6	0.2
	19.5	0.3	0.1
	20	0.1	0

[truncated: 35 more sheets: Figure 4f, Figure 4g, Figure 4h, Figure 4i, Figure 4j, Figure 5a, Figure 5b, Figure 5c, Figure 5d, Figure 5e, Figure 5f, Figure 7a, Figure 7b, Figure 7c, Figure 7d, Figure 7e, Figure 8e, Figure 9b, Figure 9c, Table 1 …]
